# Supplementary material for: Multiomics analyses reveal high yield-related genes in the hypothalamic-pituitary-ovarian/liver axis of chicken
Source: Poult Sci. 2024 Sep 2;103(12):104276. doi: 10.1016/j.psj.2024.104276 (PMC11426133; doi:10.1016/j.psj.2024.104276)
Supplement: Supplementary file 9 [file mmc9.xlsx]

## Sheet: HH_vs_LH
#ID	Pvalue	log2FC	regulated
gene-ACTA1	9.10406e-12	-2.58322	down
gene-ACAN	4.90405e-09	2.31811	up
gene-EFCAB7	2.46733e-07	1.42299	up
gene-PFDN2	1.76454e-06	1.3811	up
gene-LOC112531119	6.61065e-06	-2.8019	down
gene-SLC13A3	1.51879e-05	-0.92979	down
gene-LOC121113363	1.73208e-05	-2.55761	down
gene-LY75	8.69496e-05	-2.04858	down
gene-PER3	0.000118658	-1.03381	down
gene-ACTC1	0.000271862	-2.59788	down
gene-LOC112533280	0.000295286	-1.31985	down
gene-ADGRA2	0.000295331	-0.704002	down
gene-SLCO2A1	0.000300241	-1.57868	down
gene-SOD3	0.000308028	-1.45397	down
gene-LOC121110514	0.000506324	-2.85328	down
gene-CGTL	0.000568229	-1.08785	down
gene-ITGB3BP	0.000604334	1.11105	up
gene-LOC107051217	0.000627456	1.43842	up
gene-CHAC1	0.000694084	-1.33548	down
gene-LOC101747860	0.000703289	-0.954631	down
gene-LOC428505	0.000744433	-2.11167	down
gene-OGN	0.000780205	-1.29097	down
gene-BG8	0.000795876	-2.3972	down
NewGene_14047	0.000804542	1.65702	up
gene-APOLD1	0.000816782	2.65755	up
gene-PIK3C2G	0.000929072	1.34408	up
gene-DES	0.000954477	-0.990334	down
NewGene_9649	0.00098532	1.82857	up
gene-SOUL	0.00101978	-1.31254	down
gene-OSR1	0.00108472	-1.29788	down
gene-CSRP1	0.00114199	-0.812869	down
NewGene_15316	0.00115307	0.79214	up
NewGene_4951	0.00125225	1.0718	up
gene-LOC121109250	0.00138836	-2.46955	down
gene-LOC121107484	0.00139941	1.29339	up
NewGene_3281	0.00149974	-0.719584	down
gene-DMBX1	0.00170463	1.52048	up
gene-HNMT	0.00173536	-0.93888	down
gene-PRL	0.00180577	-1.11618	down
gene-CRYBA1	0.00190057	-1.32855	down
gene-PRELP	0.00193267	-0.777046	down
NewGene_16468	0.00197422	1.99795	up
NewGene_11323	0.00208527	-2.49155	down
gene-FOXI2	0.00221079	-1.99277	down
gene-ZDHHC12	0.00221649	-1.28074	down
gene-LOC121108947	0.00263029	0.987563	up
gene-PER2	0.00281861	-0.727501	down
gene-DSC1	0.00319977	-1.55111	down
gene-ACPP	0.00319986	-2.09821	down
gene-CA3B	0.00322712	-5.07711	down
NewGene_15580	0.00335391	-1.1018	down
gene-LOC112531211	0.00335625	1.34422	up
gene-LOC772080	0.00348336	-1.58395	down
gene-NUP210	0.00358808	0.722031	up
gene-NLGN1	0.00372636	3.0812	up
gene-LOC100857892	0.00373471	-0.968608	down
NewGene_3276	0.00391444	-1.67322	down
gene-CACNA2D3	0.0039843	1.0545	up
gene-NPBWR1	0.00432587	-1.57137	down
gene-LOC112531171	0.00445364	-1.71665	down
gene-WNT6	0.00451872	-1.08099	down
gene-PRLHRL	0.00455097	-2.99579	down
gene-CHIR-IG1-5	0.00458453	-1.4789	down
NewGene_2007	0.00460261	0.905583	up
gene-LOC121106439	0.00464643	-1.88122	down
gene-PATJ	0.00505264	0.787848	up
gene-PLEKHO1	0.00505669	1.32964	up
gene-LOC423719	0.00506314	1.74662	up
gene-KCNS3	0.00519091	-1.04306	down
gene-LOC100857858	0.00520928	0.799782	up
NewGene_15013	0.00525127	0.947406	up
gene-CLIC3	0.00537309	-1.06142	down
gene-CCR6	0.00551957	1.16188	up
gene-FANCE	0.00663659	-1.51152	down
gene-SRPX2	0.00684498	-1.2535	down
gene-FKBP5	0.006956	-0.932923	down
gene-MATN3	0.00705864	-0.816552	down
NewGene_1973	0.00713966	3.10091	up
NewGene_16347	0.0071989	-0.882166	down
gene-TAGLN	0.00730909	-0.967999	down
gene-COL10A1	0.00733336	1.09766	up
gene-MYL9	0.00744713	-0.847148	down
gene-SEMA3B	0.007517	-0.889242	down
gene-C11orf96	0.00769552	-1.25674	down
gene-SLC16A12	0.0080144	-0.838785	down
gene-LOC121108896	0.00815507	-2.66845	down
gene-UNC13D	0.00825403	1.22547	up
NewGene_8718	0.0083437	-1.451	down
gene-LOC107051250	0.00895198	0.6614	up
gene-CHDSD	0.00908913	-0.969648	down
gene-HMGCLL1	0.00911712	0.916028	up
gene-APOPT1	0.00912886	0.853768	up
gene-MFAP5	0.00926962	-0.817553	down
gene-MYH11	0.00938666	-1.16351	down
NewGene_16017	0.00942111	-2.09226	down
gene-ATP6V1G3	0.00947716	1.50764	up
gene-LOC121108727	0.00955467	-1.31211	down
gene-TMEM26	0.0102322	0.723402	up
gene-SLC6A13	0.0105282	-1.03018	down
NewGene_3781	0.010552	0.933331	up
gene-NEK3	0.0105627	0.640201	up
NewGene_14812	0.0111493	1.23073	up
gene-VSIG1	0.0114535	-1.19304	down
gene-CRISPLD2	0.0117602	-0.869993	down
gene-ADRA2B	0.0120541	-1.02726	down
gene-LOC121108808	0.012067	-0.912269	down
gene-DNAJA1	0.0122754	-1.13146	down
gene-MARCO	0.0123919	-1.77819	down
gene-SSTR3	0.0125959	0.776361	up
NewGene_11671	0.0128081	1.41643	up
gene-MAMDC2	0.012887	-0.969951	down
gene-CYP27A1	0.0133333	-0.632781	down
gene-GNB3	0.0137055	-0.901863	down
gene-LAMC3	0.0139284	-0.592855	down
gene-MKRN2OS	0.0140298	-1.05617	down
gene-ISLR	0.0141709	-0.929308	down
gene-SERF2	0.0144129	-0.62443	down
gene-MASP1	0.0144395	1.09264	up
gene-FIBIN	0.0145379	-0.728412	down
gene-FREM1	0.0145824	-0.729102	down
gene-NDUFA1	0.014901	-0.671677	down
gene-LOC112531347	0.0152724	-1.31806	down
NewGene_15695	0.0152982	0.85609	up
NewGene_16082	0.0158095	0.720601	up
NewGene_2454	0.0160793	1.57539	up
gene-NTF3	0.0161492	-1.33293	down
gene-LOC121113263	0.0161911	-0.628924	down
gene-NAT8	0.0165176	1.35778	up
gene-LOC107056139	0.0166383	-0.885733	down
gene-LOC107055327	0.016694	-0.726518	down
gene-CHADL	0.0169264	-0.938599	down
gene-CGA	0.0170028	3.95786	up
gene-GJA5	0.0170272	-0.793849	down
gene-LOC121113286	0.0173352	-1.66747	down
gene-TFPI2	0.0180351	-0.660587	down
gene-CTSK	0.0181015	-0.604487	down
gene-LOC121113329	0.0183818	-1.08672	down
gene-EGR4	0.0190807	1.0773	up
gene-FBN3	0.0192069	-1.49477	down
gene-CABP7	0.019374	0.829202	up
gene-IL4R	0.0195161	-0.780853	down
NewGene_12292	0.0195761	1.33569	up
gene-SNCA	0.0195843	-0.688391	down
gene-AVP	0.0197108	-1.5107	down
gene-LOC121108216	0.019849	-2.47692	down
gene-ANTXR1	0.0198938	-0.706841	down
gene-COCH	0.0199589	-0.848021	down
gene-SSPN	0.0201495	-0.915928	down
gene-HTR1D	0.0207967	-1.8184	down
gene-CDCP2	0.0208331	1.1737	up
NewGene_10280	0.0212331	-0.865111	down
gene-PNLDC1	0.0214517	0.977744	up
NewGene_16346	0.0215592	-1.10544	down
gene-LOC121111265	0.0218165	-0.612693	down
gene-LUM	0.0218629	-0.771824	down
NewGene_7213	0.0218648	1.07134	up
gene-GNAQ	0.0224412	-1.06642	down
gene-ARHGAP20B	0.0229342	-1.04369	down
NewGene_4998	0.0233453	0.930458	up
gene-FHL5	0.0234804	-0.89707	down
gene-LOC100858196	0.0234849	1.02142	up
gene-RGS2	0.0235213	-1.30763	down
gene-LOC121107545	0.0237178	-0.667442	down
gene-COL9A3	0.023772	-1.22157	down
NewGene_11547	0.0241233	1.81879	up
gene-SLC26A1	0.0241364	-0.885587	down
gene-IGF2	0.0241385	-0.869035	down
gene-KCNE4	0.0242561	-0.690028	down
gene-TMEM200A	0.0243418	-0.746123	down
gene-ACTA2	0.0243673	-0.99828	down
gene-NR2E1	0.0244943	0.602498	up
gene-LHX1	0.0244995	0.978699	up
gene-GHRH	0.0245526	2.05871	up
gene-TNFRSF4	0.0252171	-0.712442	down
gene-TMSB15B	0.0252921	-0.78619	down
gene-LCAT	0.0256445	-0.586298	down
NewGene_2062	0.0260253	-0.804447	down
gene-ABCB11	0.0262062	-0.876331	down
NewGene_7019	0.0263482	-1.44626	down
gene-KCNG1	0.0264432	0.647249	up
gene-MYO1A	0.0266737	-0.946765	down
NewGene_16294	0.0267229	0.888943	up
gene-DSP	0.0267266	-1.03941	down
gene-ACTG2	0.0270305	-1.62298	down
gene-NF2L	0.0271254	-1.26435	down
NewGene_10545	0.0274145	-0.690783	down
gene-BGLAP	0.0274584	-1.11833	down
NewGene_12020	0.0277968	0.770044	up
gene-FGL1A	0.0280189	-0.737748	down
NewGene_14986	0.0282557	-1.23189	down
gene-KLHL31	0.0283045	1.08495	up
gene-SFRP2	0.0286782	-0.607228	down
NewGene_3826	0.0287502	0.968641	up
gene-C8orf59	0.0287568	-0.595775	down
NewGene_14996	0.0289942	-0.980307	down
gene-ARRDC4	0.0290053	-0.65482	down
NewGene_16743	0.0290381	-0.897361	down
gene-LOC121106549	0.0290864	1.65881	up
gene-EPHA4	0.0293278	0.663261	up
NewGene_14759	0.0294753	1.14066	up
gene-DNAH5	0.0295053	0.754882	up
gene-GJA4	0.0297573	-0.812983	down
gene-SLC24A5	0.0300837	1.60494	up
NewGene_7662	0.0301093	-1.17827	down
NewGene_14930	0.0301513	-1.58981	down
gene-CDC7	0.0302205	-0.943229	down
gene-GRPR	0.0307005	0.966475	up
gene-GBP	0.0310133	-1.55422	down
gene-GALC	0.0312343	-0.828117	down
gene-TESC	0.0315644	-1.24491	down
gene-PDE6B	0.0315833	-1.14293	down
NewGene_6698	0.0317313	1.79047	up
gene-PRDM6	0.0318163	-1.42579	down
gene-SLC5A5	0.0319415	-0.931131	down
gene-SLC9A2	0.0321321	-1.03698	down
NewGene_9453	0.0321594	-1.11915	down
gene-HSPB9	0.0323603	-1.2232	down
gene-ADGRG2	0.0323703	-1.50186	down
gene-METRN	0.0324841	0.917323	up
gene-LOC423822	0.0325	0.757479	up
NewGene_12003	0.0327087	-0.810693	down
gene-RANBP3L	0.0327935	-0.884244	down
NewGene_6650	0.0329441	-1.17546	down
gene-LOC121107930	0.0333756	-1.14863	down
gene-MAML3	0.0336323	-0.594742	down
gene-KLHL35	0.0340122	0.7922	up
gene-LOC121106441	0.0341757	0.976957	up
gene-SNTG1	0.0346159	0.602792	up
gene-MGP	0.0347576	-1.20839	down
gene-TLL2	0.03518	1.01202	up
gene-MYOCD	0.0353021	-0.917358	down
gene-SHROOM1	0.0356813	-0.977698	down
gene-ERG	0.0358309	-0.6568	down
gene-SYT2	0.0358323	0.865624	up
gene-PAX2	0.0359495	0.699154	up
gene-ARL2BP	0.0360031	-0.824965	down
NewGene_1374	0.0360177	0.950126	up
gene-WFDC1	0.0366085	-1.16206	down
gene-OCA2	0.0372017	0.882556	up
gene-DSG2	0.0372674	-0.927126	down
gene-LOC107051671	0.0374605	0.791378	up
gene-TLR1A	0.0378629	1.32975	up
gene-EPHA7	0.0380822	0.630388	up
gene-NXPH2	0.0385358	0.968027	up
gene-SHISA3	0.0388708	0.913363	up
gene-RMI2	0.039176	0.716804	up
gene-RAP1GDS1L	0.0392496	1.64716	up
gene-F13A1	0.0393381	1.50264	up
gene-FAM196B	0.0393768	0.889229	up
gene-LOC121107619	0.0394256	1.25649	up
gene-DCN	0.0398548	-0.767135	down
NewGene_13702	0.0400749	0.816096	up
NewGene_9217	0.0405351	0.972227	up
NewGene_6811	0.0406928	1.32069	up
gene-MYBPC2	0.0408955	-1.29311	down
NewGene_6438	0.0409079	-0.883592	down
gene-LOC107049971	0.041425	-0.906448	down
NewGene_10983	0.0414489	-1.09334	down
gene-AOX2	0.0416289	-0.715537	down
gene-MHCY6	0.0419253	-1.40131	down
gene-FOXP2	0.0426266	0.645383	up
gene-LOC112531842	0.0428362	-0.670808	down
gene-HAPLN4	0.0429163	0.982685	up
NewGene_90	0.0433982	0.996332	up
gene-LOC121107581	0.0435616	-1.00596	down
gene-LTBP2	0.0439092	-0.70485	down
gene-SMIM5	0.0440476	-0.67449	down
NewGene_6219	0.0442709	-1.48957	down
gene-TRPC2L	0.0443904	-0.886448	down
gene-PLEK2	0.0444205	-2.37434	down
gene-KCNJ4	0.0444385	0.773903	up
gene-F5	0.0451441	-0.620354	down
gene-STK32A	0.0461237	0.853376	up
gene-KCNK2	0.0462439	-0.815677	down
NewGene_4869	0.0462473	0.667147	up
gene-MHCY35	0.0463254	-1.67496	down
gene-DRD1	0.0463674	1.18023	up
gene-LOC121106433	0.0470488	-1.16167	down
gene-CHODL	0.0473285	-0.770275	down
gene-LOC107049115	0.0473392	-1.33743	down
gene-C11orf88	0.047656	1.18785	up
gene-OVOB	0.0483586	-1.32994	down
gene-BTN3A3L2	0.0487071	-1.55217	down
gene-COMP	0.0492867	-1.03079	down
gene-LOC107054345	0.0494862	1.26381	up

## Sheet: HP_vs_LP
#ID	Pvalue	log2FC	regulated
gene-C1orf186	2.30158e-16	-2.71307	down
gene-KCNC2	8.16319e-13	2.25193	up
gene-IQGAP2	1.75652e-11	-1.99485	down
gene-PPP1R1C	2.69648e-11	1.56541	up
gene-LOC107051671	1.49118e-10	-3.42145	down
gene-LOC428505	3.76746e-10	-2.83841	down
gene-GABRG3	1.17135e-09	-2.62079	down
gene-GLDN	1.41512e-09	-2.79417	down
gene-FAM107A	1.13465e-08	-2.25205	down
NewGene_3162	1.15779e-08	-2.00443	down
gene-DNAJC12	4.77563e-08	-1.52807	down
gene-LOC427517	9.9288e-08	2.02049	up
gene-GADL1	2.72942e-07	-2.16619	down
gene-UBAP1	4.97201e-07	-1.48106	down
gene-NLGN1	5.67518e-07	-2.92827	down
NewGene_2514	7.55208e-07	2.94798	up
gene-NADK2	1.11836e-06	-0.982602	down
gene-STT3B	1.43058e-06	-1.44497	down
gene-SYT13	1.64936e-06	-1.47908	down
gene-FOXQ1	2.52897e-06	-3.89016	down
NewGene_17547	2.85715e-06	-2.16003	down
NewGene_9129	4.49e-06	2.03363	up
gene-UNC13B	4.96724e-06	-1.06666	down
gene-ESX1	5.49215e-06	1.56299	up
gene-SLC5A1	5.655e-06	-1.6788	down
gene-MCHR2	5.66012e-06	-3.93341	down
gene-JARID2	6.07403e-06	-1.12336	down
gene-KL	8.373e-06	-1.11436	down
NewGene_14812	9.28025e-06	1.52692	up
gene-GFRA4	9.9973e-06	2.67333	up
gene-CALB2	1.13672e-05	0.979779	up
gene-PLK2	1.16773e-05	-1.2679	down
gene-MAOB	1.1883e-05	1.21094	up
gene-HEXB	1.30332e-05	1.49171	up
NewGene_10280	1.45655e-05	-1.38974	down
gene-SHISA6	1.48902e-05	-1.40599	down
gene-LOC121113363	2.04461e-05	-2.97786	down
gene-LEPR	2.09563e-05	-1.04516	down
gene-NPAS2	2.27744e-05	1.62675	up
gene-SLC6A2	2.98968e-05	-4.38265	down
gene-FTCD	3.03652e-05	1.5474	up
gene-OLFM1	3.04062e-05	-0.947737	down
gene-SLCO4C1	3.14563e-05	-1.04453	down
gene-CPA6	3.34707e-05	2.37355	up
gene-APOLD1	3.43792e-05	1.89036	up
gene-LRRC7	3.48599e-05	-1.75929	down
gene-SHPK	3.57455e-05	0.592171	up
gene-PER2	3.62578e-05	-1.27697	down
NewGene_17607	4.00544e-05	-3.19477	down
gene-DCLK1	4.01704e-05	-1.17039	down
gene-GIMAP7L5	4.10955e-05	1.08475	up
gene-DMXL1	4.39898e-05	-0.979797	down
gene-PPIP5K2	4.53671e-05	-0.980632	down
gene-SLC7A5	5.66381e-05	-1.66523	down
NewGene_17168	5.82001e-05	-1.99239	down
gene-PNMT	5.93952e-05	-2.67526	down
gene-CPEB2	5.97159e-05	-1.11391	down
gene-C1orf198	6.1298e-05	-0.60894	down
gene-DACT2	6.46166e-05	1.50588	up
gene-SLC4A8	6.78178e-05	-0.796397	down
gene-SYT4	6.98224e-05	-0.96197	down
gene-ZC4H2	7.40266e-05	-0.976302	down
gene-GFOD1	7.47894e-05	-1.6008	down
NewGene_9490	7.96766e-05	-2.72081	down
gene-KIF24	8.13992e-05	1.27027	up
gene-CRAMP1	8.48596e-05	-1.60143	down
gene-COL19A1	9.47627e-05	-2.88085	down
gene-PHACTR1	0.000106369	-1.68344	down
gene-DOCK11	0.000123482	-0.883662	down
gene-LOC121110694	0.000144878	1.85489	up
gene-ANGPT4	0.000150378	0.816364	up
gene-PDE11A	0.00016094	-1.64988	down
gene-MYLK4	0.000168791	-1.37734	down
gene-PARVB	0.000168802	1.06563	up
gene-PRL	0.000171451	-1.78539	down
gene-PRLHR	0.000173301	-1.89653	down
gene-FAM46A	0.000176209	-1.00002	down
gene-LOC121106455	0.000178914	-1.34211	down
NewGene_10918	0.000183022	-1.71452	down
gene-CITED4	0.000190043	1.155	up
gene-CORIN	0.000191761	-2.27264	down
gene-C1QL2	0.000194499	2.02243	up
gene-ADGRD2	0.00019713	1.56464	up
gene-NR0B1	0.000201008	2.29917	up
gene-FAM110D	0.000207798	1.06009	up
gene-PDE4C	0.000209564	-1.96391	down
NewGene_8595	0.00021766	0.834717	up
gene-TLN2	0.000217798	-0.914126	down
gene-ATP2A3	0.000230844	-1.40562	down
gene-LRRC49	0.000231763	-0.730437	down
gene-TMEM98	0.000242417	1.16895	up
gene-PEX2	0.000254415	-0.634607	down
gene-VAMP2	0.000278674	-0.998687	down
gene-SLC6A4	0.000282437	1.38035	up
gene-TSPO2	0.000284117	1.33502	up
gene-DUSP1	0.000284393	1.17406	up
gene-RTN4R	0.00028495	-3.29319	down
gene-ITGB4	0.000289718	-1.62605	down
gene-ABCC5	0.0002918	-0.615415	down
gene-GAD2	0.000298954	2.15068	up
NewGene_918	0.000310116	-2.30825	down
gene-AVPR1A	0.000331424	1.39396	up
gene-TMEM184A	0.000341006	0.72068	up
gene-RLN3	0.000346683	-0.970392	down
gene-CLPX	0.000349126	-0.780781	down
gene-FGA	0.000350253	-1.3247	down
gene-LOC422442	0.000389548	1.06124	up
gene-GNAQ	0.000390803	-0.880604	down
gene-CD83	0.000398063	-2.15615	down
gene-SLC7A9	0.000460643	-1.66744	down
gene-KCNAB1	0.000467606	-1.71494	down
gene-KCNMB4	0.00049195	1.59485	up
gene-CA4	0.000492712	0.686786	up
NewGene_17648	0.000502306	-1.49201	down
gene-LOC770794	0.000505997	1.00077	up
gene-LOC112531211	0.000509296	1.71149	up
gene-GNAI1	0.00052775	-0.817991	down
gene-AADAT	0.000551178	-0.68947	down
gene-HS3ST5	0.000568903	1.53148	up
gene-MATN4	0.000570304	1.1519	up
gene-MGAT5	0.000588967	-1.17003	down
gene-BCKDHB	0.000619955	-0.911703	down
NewGene_17559	0.00063879	-2.26346	down
gene-ISL2	0.000653538	0.696015	up
gene-CHID1	0.000663027	0.6874	up
gene-PSPH	0.000668232	-1.67392	down
gene-USP16	0.00066994	-0.624776	down
gene-FRAS1	0.000670783	0.721304	up
gene-PWP1	0.000688445	-0.776335	down
gene-PLACL2	0.000696879	1.87361	up
NewGene_1675	0.000699339	2.43735	up
gene-FOS	0.000707587	1.28661	up
gene-RASA4B	0.000716307	0.993329	up
gene-HEMGN	0.000716923	1.5357	up
gene-CTXN1	0.000752008	1.31739	up
gene-CCNK	0.000778922	-0.66601	down
gene-GRIK2	0.000790917	-0.938369	down
NewGene_10618	0.000798197	-0.979871	down
gene-RGS2	0.000809924	1.00313	up
gene-GDA	0.000810967	-1.38143	down
gene-PSAT1	0.000811275	-1.16259	down
gene-PFDN2	0.000817104	1.22799	up
gene-MLC1	0.000819476	-1.41846	down
gene-PIK3C2G	0.00084695	0.973425	up
gene-NETO1	0.000850158	1.11472	up
gene-TPH2	0.000850421	-1.52885	down
gene-CDKN1C	0.000856325	0.842139	up
gene-UHRF1BP1L	0.00087036	-0.640573	down
gene-NEFL	0.000884507	-1.42315	down
gene-DEPTOR	0.00088839	-0.895362	down
gene-GRIP1	0.000911493	-0.970188	down
gene-CPNE2	0.000913755	0.883274	up
gene-RASAL1	0.00091981	2.57298	up
gene-SH3BGRL2	0.000921113	0.586246	up
NewGene_11628	0.000930651	-2.15745	down
gene-GALNT2	0.0009339	-0.748834	down
gene-SMAD7	0.0009755	-1.41955	down
gene-LOC121106813	0.00098319	2.36141	up
gene-SSPN	0.000988524	-1.04426	down
gene-ACAP3	0.000991401	-0.809179	down
gene-DEK	0.00100029	-0.983718	down
gene-SIX1	0.00102758	0.832548	up
gene-PDE3B	0.0010466	-0.810411	down
gene-TP53TG5	0.00105192	-2.21595	down
gene-KIF19	0.00105968	1.50551	up
gene-ADGRG2	0.00108402	-2.57947	down
gene-PAG1	0.00108698	-0.857717	down
gene-CXCL12	0.00109781	0.750892	up
NewGene_17558	0.00113526	-4.2449	down
gene-NKAIN4	0.0011781	-0.72267	down
gene-MAZ	0.00119095	0.762083	up
gene-KCNMB2	0.00120035	-0.837694	down
gene-HID1	0.00121164	-1.14754	down
gene-FAM173A	0.00122011	0.820955	up
NewGene_4105	0.00123684	2.72563	up
gene-RANBP3L	0.00126227	-1.3072	down
gene-FNDC1	0.00126544	1.25181	up
gene-SEPTIN9	0.00126618	-0.805482	down
gene-GFRA3	0.00128067	1.38355	up
gene-LOC101749541	0.00130389	-2.43413	down
gene-SYN3	0.00133846	-0.81978	down
gene-KCTD12B	0.00134269	0.658764	up
NewGene_10842	0.00136565	2.12965	up
gene-SCARF1	0.00137885	0.861962	up
gene-KY	0.00138517	1.34199	up
gene-AKR1B1	0.00138964	1.24995	up
gene-WNT1	0.00145336	2.9598	up
gene-ZNRF2	0.00145728	-0.639521	down
gene-TAT	0.00145735	0.98356	up
gene-FJX1	0.00151265	1.07906	up
NewGene_3530	0.00156421	-1.26804	down
gene-MATN3	0.00156931	1.12743	up
gene-PDE10A	0.00161907	-1.35717	down
gene-GRID2	0.00162388	-0.974834	down
gene-RNF144B	0.00166123	-1.5222	down
gene-GRP	0.00169477	1.05809	up
gene-FAM212B	0.00173244	0.715023	up
gene-LURAP1	0.00174341	0.715188	up
gene-CSMD2	0.00174434	-1.67022	down
gene-CAPN5	0.00182868	0.893281	up
gene-KCNS1	0.00186624	3.83856	up
gene-PLXNB3	0.0018685	-0.63485	down
gene-KIF26A	0.00189856	-1.10305	down
gene-CACNA2D3	0.00191123	-1.02229	down
NewGene_1350	0.00193101	-0.751656	down
gene-LOC101751709	0.0019728	0.591699	up
gene-TJP3	0.00201569	1.40164	up
gene-KIF13A	0.00201681	-0.922022	down
gene-ABCG2	0.00204767	0.831974	up
gene-ATF4	0.00206498	-1.05594	down
gene-UBE2QL1	0.00206998	-0.628326	down
gene-RD3	0.00208705	0.90861	up
NewGene_9649	0.00215698	2.17311	up
gene-EGR1	0.00219005	1.10487	up
NewGene_12210	0.00223699	-1.16283	down
gene-CARTPT	0.00231363	0.942446	up
gene-TECRL	0.00231678	1.59039	up
gene-LOC100858196	0.00232078	1.5112	up
gene-ATP6V1C2	0.00232801	1.18602	up
gene-NPY	0.00235131	-1.00226	down
gene-TNFAIP1	0.00235742	-0.80965	down
NewGene_10601	0.00239194	-5.55927	down
gene-AMIGO2	0.00241737	-0.847849	down
gene-GSL	0.00241959	1.25955	up
gene-MFAP5	0.0024569	-1.11148	down
gene-ELMOD1	0.00246685	0.864112	up
gene-ABCB5	0.00248774	1.23957	up
gene-LOC107052288	0.00250273	-3.46958	down
gene-LNX1	0.00253067	1.97414	up
NewGene_9894	0.00255566	-2.50012	down
gene-LOC417973	0.00255942	1.28903	up
gene-PPP1R17	0.00265165	-2.54571	down
gene-XPO4	0.00267642	-1.11713	down
gene-SNTN	0.00268038	1.84497	up
gene-PCDH8	0.0026872	1.48799	up
NewGene_15013	0.00275799	1.17901	up
gene-ABCB9	0.0027943	-1.01711	down
NewGene_11037	0.00283972	-1.12358	down
gene-ELL	0.00289896	-0.862513	down
gene-ZBTB41	0.0029408	-0.602995	down
NewGene_13371	0.00297139	-1.47808	down
NewGene_16304	0.00311036	-1.32886	down
gene-ZBTB47	0.00315404	0.748514	up
gene-SOX4	0.00316055	-1.17068	down
gene-CAMK2G	0.00317936	-0.850332	down
NewGene_17981	0.00322835	-0.652125	down
gene-NPY7R	0.00323568	2.1754	up
gene-LOC112532140	0.00324111	-3.20392	down
gene-PIK3R1	0.00334912	-1.1246	down
gene-TNFAIP8	0.00334944	-1.05597	down
gene-NSUN3	0.00337768	-1.08635	down
gene-DRD2	0.00347194	-0.955353	down
gene-PWWP2B	0.00347664	-0.693516	down
gene-POLR3E	0.00349453	-0.695443	down
gene-GLDC	0.00355525	-0.949927	down
gene-STK32C	0.00360384	-0.921872	down
gene-MAPK8IP3	0.00363407	-0.836618	down
gene-BICDL1	0.00364037	-0.68804	down
gene-LOC112531323	0.00365086	1.65465	up
gene-LOC771456	0.00367342	-1.52851	down
NewGene_7084	0.00369818	-0.906995	down
gene-KCNJ11	0.00370071	0.645289	up
NewGene_12110	0.00384026	1.0759	up
gene-ACBD7	0.00385522	0.834025	up
gene-DLGAP2	0.00388968	-1.64299	down
gene-PRSS12	0.00393232	-0.984252	down
gene-WDCPL	0.00398129	2.2338	up
gene-VAT1L	0.00405941	0.876427	up
gene-CACUL1	0.00410726	-0.666222	down
gene-CERCAM	0.00411124	0.70111	up
NewGene_4658	0.00417832	-1.99367	down
gene-SHOX2	0.00418294	-1.45573	down
gene-SEL1L	0.00419451	-0.63172	down
NewGene_1743	0.0042257	-2.08443	down
NewGene_11692	0.00427692	1.32017	up
NewGene_6237	0.00432616	1.12442	up
gene-RBM38	0.00437422	0.673246	up
gene-ALPI	0.00439021	2.10358	up
gene-DMB2	0.00440767	0.917231	up
gene-PAQR9	0.00447549	-0.718864	down
gene-SLC29A4	0.00447773	0.636309	up
gene-ALMS1	0.00450235	-0.601082	down
NewGene_11545	0.00456129	1.21643	up
gene-GHRHR	0.00461343	1.50428	up
NewGene_14930	0.00463378	-1.37179	down
gene-RHOBTB3	0.00464163	-0.925127	down
gene-TFPI	0.0047042	-1.2527	down
gene-USHBP1	0.0047422	1.38548	up
gene-LIN7A	0.00481692	-0.664831	down
gene-SRM	0.00491749	-1.17845	down
gene-KBTBD11	0.00492292	0.683325	up
gene-PITPNM2	0.00501912	-0.66823	down
NewGene_3160	0.00503012	-1.37541	down
gene-PARP3	0.00504583	0.681238	up
gene-C9ORF152	0.00505328	-1.56592	down
gene-ADAM11	0.00521893	-1.50853	down
gene-PCBP3	0.00522935	-1.47303	down
gene-LOC107051391	0.00523588	1.61374	up
gene-CDR2L	0.00524262	-0.978422	down
gene-MMD2	0.00526231	-0.773565	down
NewGene_10786	0.00527464	1.55516	up
gene-SLC23A2	0.0053197	-1.00762	down
gene-MGP	0.00534881	-1.13337	down
gene-NTN3	0.00536516	1.68831	up
gene-SERPINB5	0.00539451	-1.69587	down
gene-NTL	0.00539589	0.756584	up
gene-ANGPT2	0.00542678	-1.20837	down
gene-ACSS3	0.00552202	-1.42412	down
gene-HOPX	0.00553162	1.45822	up
gene-ADCY8	0.00559531	-0.882756	down
gene-ATP8A1	0.00560599	-0.732966	down
NewGene_17661	0.00561886	-0.852533	down
gene-NEB	0.00562621	-2.40663	down
gene-CTSG	0.00565045	1.95552	up
gene-ANKRD39	0.00573883	0.872215	up
gene-ARL2BP	0.00577563	-1.01496	down
NewGene_15373	0.00579374	1.14558	up
gene-LIMD1	0.0058023	0.718216	up
NewGene_11789	0.00584337	1.81498	up
gene-MOBP	0.0058595	-1.09731	down
gene-GRID1	0.0058945	-0.668203	down
gene-PPP1R26	0.00590513	-0.893145	down
gene-WDFY2	0.00598917	0.972024	up
NewGene_13614	0.00603938	-1.5439	down
NewGene_498	0.00605602	1.49449	up
gene-DNAH9	0.00628838	-0.697897	down
gene-PLEKHH1	0.00639627	-0.625597	down
NewGene_7442	0.00645234	1.26651	up
gene-RNF182	0.00645495	-1.18427	down
gene-THEM4	0.00648274	1.00517	up
gene-ACPP	0.00658867	-1.04952	down
gene-CBARP	0.00662136	-1.22652	down
gene-ARPC1B	0.00663047	0.677834	up
gene-GALNT14	0.0066914	1.31071	up
gene-KANK3	0.00675871	0.752204	up
gene-LOC101750014	0.00678877	-0.671248	down
gene-IGFBP5	0.00685123	0.916552	up
gene-TMEM100	0.00687662	-1.13845	down
gene-DUSP10	0.00694094	-0.664369	down
gene-LMO1	0.00704996	0.876842	up
gene-GUF1	0.00705164	-0.750108	down
gene-HS3ST3A1	0.00710212	-1.24429	down
gene-CBFA2T3	0.00712933	1.02901	up
gene-LOC121108481	0.00713411	1.93783	up
gene-MT4	0.00715953	0.868626	up
gene-KCNK3	0.0071706	-1.23763	down
gene-TARS	0.00717982	-0.853512	down
gene-PMM1	0.0072129	-0.740507	down
gene-GSTT1L	0.00735254	1.01699	up
gene-PRKCA	0.0073978	-0.753299	down
gene-LRRTM3	0.00749323	-2.27926	down
gene-LOC121108729	0.00763868	0.629077	up
NewGene_4978	0.00765025	1.54893	up
gene-FADS6	0.00772535	-1.62881	down
gene-CHL1	0.00774373	-1.11009	down
gene-LOC121109782	0.00787815	-1.45783	down
gene-ELAPOR1	0.00795282	0.837322	up
gene-RBP1	0.00802482	2.09017	up
NewGene_18435	0.00804126	1.43537	up
gene-COL4A3	0.00804637	0.657879	up
gene-LOC425001	0.00812573	1.3398	up
gene-C3H1ORF115	0.00814752	0.621873	up
gene-DOC2B	0.00814785	1.56055	up
gene-F10	0.00815812	0.793225	up
gene-ATP6AP1L	0.00816593	1.01181	up
gene-LRP4	0.00816759	-0.72379	down
gene-YWHAH	0.00819547	-0.635417	down
gene-BMP3	0.00821807	-1.90986	down
gene-RASD1	0.00841502	0.709291	up
gene-VWC2	0.00846525	0.958145	up
gene-TAGLN3	0.00848687	-0.782589	down
gene-MRPL55	0.00855565	0.725877	up
gene-NKD1	0.00859558	1.6535	up
gene-DBX2	0.00871866	0.624967	up
gene-IL1RAP	0.00873369	0.939188	up
gene-NECAB2	0.00874351	-0.944465	down
gene-CDK5RAP2	0.00877079	-0.615493	down
gene-PDIA4	0.00884915	-0.757576	down
NewGene_1006	0.00889179	-2.36407	down
gene-LMO7	0.00892156	0.656235	up
gene-BG8	0.00897996	-2.41518	down
gene-CGA	0.0091002	0.629246	up
NewGene_17580	0.00921369	-5.71961	down
gene-TNFRSF25	0.00921864	0.811957	up
gene-EPHA10	0.00923311	0.914859	up
gene-PCSK6	0.00926684	-1.19904	down
gene-H1F0	0.00928786	1.67058	up
gene-FAM189A2	0.00931484	0.798454	up
gene-STEAP3	0.00933205	0.70819	up
gene-C1QB	0.00933542	0.979035	up
gene-KDM1B	0.00935075	-0.605842	down
gene-TINAGL1	0.00937276	0.671042	up
gene-NEFM	0.00937593	-1.2238	down
gene-LRFN5	0.00937851	0.59741	up
gene-RPS6KA6	0.00938458	-0.599016	down
gene-TFPI2	0.00947842	0.884785	up
gene-MOV10L1	0.00948681	-1.42455	down
gene-LOC693265	0.00954153	1.66695	up
gene-FAM46D	0.00957652	-1.11673	down
gene-GPR12	0.00968938	0.802161	up
gene-LOC770617	0.00968945	0.627806	up
gene-AK5	0.00969861	-2.14409	down
gene-PGC	0.00972389	-4.27256	down
gene-HTR1B	0.00977921	0.971969	up
gene-LOC121108947	0.00978754	0.956301	up
gene-NPTX2	0.00978917	-0.837487	down
gene-B3GLCT	0.00988037	0.653372	up
gene-CHST11	0.00990334	0.684518	up
gene-TNFRSF4	0.00992609	-1.13934	down
gene-E2F3	0.00992805	-0.954932	down
gene-GPR4	0.0100228	-1.7571	down
gene-PDYN	0.0100403	1.12701	up
gene-SERPINI1	0.0100614	0.63185	up
gene-CASS4	0.0102498	0.675284	up
NewGene_9711	0.0102672	-1.04522	down
gene-POMC	0.0103406	0.703436	up
gene-KRT7	0.0106662	0.671059	up
gene-TXNDC11	0.0106698	-0.638725	down
gene-DES	0.0106958	0.895763	up
gene-LOC107050670	0.0107185	1.00318	up
gene-SLCO2A1	0.0108653	0.659286	up
gene-LOC121113329	0.0108808	-1.28854	down
gene-DCUN1D1	0.010893	-1.71012	down
gene-RASGEF1B	0.0111037	-0.7225	down
NewGene_13888	0.0111511	-1.11611	down
gene-PHACTR3	0.0112822	0.592886	up
gene-SOUL	0.0113366	0.877104	up
NewGene_6631	0.0114325	-1.081	down
NewGene_3620	0.011613	2.62905	up
gene-PCOLCE2	0.0116597	-0.892105	down
NewGene_14996	0.0117657	-1.00442	down
gene-HBBA	0.0118341	3.13003	up
gene-EGFL6	0.0118742	0.857664	up
gene-BBIP1	0.0118781	0.600656	up
gene-RASSF3	0.0119567	0.700456	up
gene-EGFL7	0.0119708	0.643521	up
gene-LOC121108781	0.0121923	1.4586	up
gene-RASL12	0.0121933	-1.70806	down
gene-TRIM67	0.0123191	-1.75048	down
gene-CTSE	0.0123457	-2.21586	down
gene-ENOX1	0.0125039	-0.67876	down
NewGene_4283	0.0125092	-1.30634	down
NewGene_7933	0.012544	-1.41776	down
gene-DLGAP5	0.0128257	1.26292	up
gene-RALY	0.0128262	0.730831	up
gene-CRHR2	0.0128695	1.3811	up
gene-HBAD	0.0128737	3.23859	up
gene-LRRN2	0.0128947	0.956794	up
gene-EGFLAM	0.0130059	0.839595	up
gene-IL17RD	0.0130207	-0.616255	down
gene-HBA1	0.0130875	3.07938	up
gene-OGDH	0.0131253	-0.848649	down
gene-FAM180B	0.0131323	1.1624	up
gene-TWF1	0.0131596	-0.637966	down
gene-RGCCL	0.0131996	0.611563	up
gene-COL4A4	0.0132653	0.637303	up
gene-SLC2A10	0.0133849	0.824259	up
gene-SLC17A6	0.0134192	-0.664765	down
gene-FES	0.0135097	1.32937	up
NewGene_870	0.0135471	-0.758389	down
gene-GABRG2	0.0135782	-0.750875	down
gene-PQLC2L	0.0135931	-0.738209	down
gene-RAPGEF3	0.0136373	0.833446	up
gene-C1QTNF1	0.0136597	1.29828	up
gene-LRRC3B	0.0137334	0.60055	up
gene-CYBA	0.0138422	0.708827	up
gene-ZNF804A	0.0138789	-0.708633	down
gene-ESPN	0.013886	0.598864	up
gene-ZBTB7C	0.0138939	-0.878456	down
gene-SORCS1	0.0139091	-0.713565	down
gene-SEMA3D	0.0139237	-1.28373	down
gene-LOC769729	0.0139639	0.614265	up
gene-FEV	0.0140138	0.823091	up
gene-NANOS1	0.0140682	0.61434	up
gene-DSEL	0.0141353	0.827889	up
gene-C1QTNF5	0.0143097	1.17642	up
gene-KCNK5	0.0144071	-0.749012	down
NewGene_12853	0.0145018	2.14699	up
gene-RAB3C	0.0146412	-0.655793	down
gene-GSG1	0.0147214	-0.636837	down
gene-LOC100857858	0.0147992	0.925685	up
gene-PPP1R1B	0.0149029	0.681965	up
gene-MYO18B	0.0149362	-1.69567	down
gene-RMI2	0.0150175	1.04378	up
gene-ITGA8	0.0150585	0.888847	up
NewGene_18339	0.0150758	1.51812	up
gene-LOC121110362	0.0150797	-2.09479	down
gene-ASIC4	0.0151872	1.53003	up
gene-ERICH5	0.0153118	1.52554	up
gene-PEBP4	0.0153299	0.679033	up
gene-RUNX2	0.0154745	0.956781	up
gene-A2ML2	0.0156007	1.7359	up
gene-ENPP2	0.0156776	-0.957906	down
gene-SLC16A5	0.0157885	0.59701	up
gene-ATP5S	0.0158153	0.689553	up
gene-PPM1K	0.0159886	-0.759569	down
NewGene_6626	0.0160045	-1.71082	down
gene-ATP1B1	0.016009	-0.636052	down
gene-ALPL	0.0161897	0.85526	up
gene-FOXL2	0.016213	1.0895	up
gene-RBPJL	0.0162177	1.31495	up
gene-CXCR4	0.0162815	0.889902	up
gene-ANKRD12	0.0163618	-0.820209	down
gene-LOC101747821	0.016473	0.783544	up
gene-CMPK2	0.0164828	0.832968	up
gene-ENC1	0.016743	0.964307	up
gene-LOC101751423	0.0168391	1.06446	up
gene-LOC421965	0.0169269	-2.18117	down
NewGene_5962	0.017026	-0.736979	down
gene-CCM2L	0.0171884	-1.25293	down
gene-CNTN1	0.0172742	-0.670708	down
gene-VSTM2L	0.0174249	0.836115	up
gene-SOX7	0.0174875	0.945243	up
gene-OVSTL	0.0175354	1.72191	up
gene-PDLIM1	0.0175599	0.699585	up
NewGene_11630	0.0179142	-0.877747	down
gene-FAM184A	0.0179488	-0.686877	down
gene-GNG11	0.0180199	1.13026	up
gene-RET	0.0180586	-1.91246	down
gene-LUM	0.0181509	-1.24206	down
gene-RASL11B	0.0181859	1.1165	up
NewGene_7676	0.0182163	0.673986	up
gene-MATK	0.0182599	1.00758	up
NewGene_5518	0.0182728	-0.792617	down
gene-HIPK2	0.0183441	-0.620846	down
gene-REEP2	0.0183766	-0.621727	down
gene-KRT8	0.0184067	0.585482	up
gene-STKLD1	0.0185643	-0.652846	down
gene-BTG2	0.0189028	0.760981	up
gene-CREB3L1	0.0190131	-0.910802	down
gene-NMS	0.0191341	1.93228	up
gene-CES1L2	0.0192309	-0.966906	down
gene-C8orf4	0.0192806	0.642132	up
gene-FAT4	0.0192957	-0.630036	down
gene-CRISPLD2	0.0193512	-0.915077	down
gene-ERICH1	0.0193917	0.596762	up
gene-C12orf75	0.0194629	-0.93102	down
gene-KCTD8	0.0194898	1.09511	up
gene-LOC101752151	0.0196089	-1.32211	down
gene-TMC7	0.0196301	0.651078	up
NewGene_9625	0.0197201	1.05894	up
gene-LOC776507	0.0197397	0.97156	up
gene-LRRC55	0.0199533	-0.791278	down
gene-RGS5	0.02003	0.822236	up
NewGene_1606	0.0201313	-0.708279	down
gene-ALG12	0.020141	-0.673681	down
gene-SKIL	0.020296	-0.731313	down
gene-SLC33A1	0.0203119	-0.597892	down
gene-UPK3BL	0.0203516	1.82411	up
gene-GRIN2C	0.0204639	-1.17716	down
gene-CBLN3	0.0204735	0.860792	up
gene-LOC771494	0.0204795	1.02915	up
gene-AKAP13	0.0205251	0.712273	up
gene-MDGA1	0.0206249	1.31159	up
NewGene_9908	0.0206314	-0.984541	down
gene-GCH1	0.0207578	-0.701848	down
gene-SLC24A4	0.0207948	0.891153	up
gene-ENO2	0.0208129	-0.815576	down
gene-LOC107050476	0.020815	-2.7435	down
gene-EXOC3L	0.0208844	-1.19751	down
gene-LOC107056270	0.0210026	0.719422	up
gene-ESR1	0.0212155	1.96722	up
gene-C11orf96	0.0212569	0.766476	up
NewGene_3518	0.0214332	-2.01287	down
gene-ADM	0.0214351	0.925734	up
gene-PLEKHD1	0.0214512	-1.26695	down
gene-CKMT2	0.0215207	0.933016	up
gene-PRIMA1	0.0215346	1.06914	up
gene-SLC22A31	0.0219058	1.38359	up
NewGene_13941	0.0219115	1.75445	up
gene-CALN1	0.0219336	-1.97749	down
gene-KATNAL2	0.0219868	1.10079	up
gene-PCBD2	0.022046	0.768128	up
gene-KBP	0.0221167	-1.08437	down
gene-DYL2	0.022183	1.297	up
gene-RHBDL1	0.0225614	0.874237	up
gene-IGF2	0.0226221	0.776416	up
gene-INPP5J	0.0226361	0.631859	up
gene-TMEM59L	0.0227106	0.821832	up
gene-HIST1H2B5	0.0228208	-1.93946	down
NewGene_10332	0.0228269	0.783754	up
gene-TMSB4Y	0.022901	0.83148	up
gene-C1QTNF6	0.0229512	-0.957176	down
gene-STMN4	0.0229608	-2.02759	down
gene-LOC121108470	0.0229949	-2.78862	down
gene-GABRA1	0.0231431	-1.88654	down
gene-MURC	0.0231637	0.934083	up
gene-LOC107054460	0.0231868	-1.41995	down
gene-NUGGC	0.0232412	1.07455	up
gene-BECN1	0.023256	-0.645659	down
NewGene_14341	0.0234023	-2.15928	down
gene-TMEM182	0.0234797	1.26483	up
gene-L3HYPDH	0.0235102	0.692327	up
gene-PLEKHO1	0.0236734	0.975057	up
gene-LRRTM2	0.0237	1.0882	up
gene-BLB1	0.023729	0.657016	up
gene-LOC107051636	0.0237907	-2.94762	down
gene-LOC112529965	0.0238422	-0.690372	down
gene-ANPEP	0.0238453	0.722182	up
gene-MYO3B	0.0238821	-0.773072	down
gene-ATP8B1	0.0240478	0.77044	up
gene-DDX46	0.0242055	-0.979699	down
NewGene_5997	0.0242301	0.591078	up
gene-ABLIM3	0.0242349	-0.719851	down
gene-SCARF2	0.0242891	0.785103	up
gene-NR5A1	0.0243188	0.841282	up
gene-ADAMTSL2	0.0244475	-0.892227	down
gene-LOC121106623	0.0245475	0.944016	up
gene-LOC101747373	0.0245525	-0.823971	down
gene-THSD7B	0.0245757	-1.10728	down
gene-LOC121107146	0.0247014	0.615521	up
gene-KLHL1	0.0248098	-0.597342	down
gene-GPC3	0.0249567	0.742885	up
gene-NUAK1	0.0250449	-0.892629	down
gene-FOSL2	0.0253825	0.96503	up
NewGene_17354	0.0255577	-1.35025	down
gene-DAAM1	0.0255833	-0.622175	down
gene-RPS28	0.0257593	0.61748	up
gene-RGS19	0.0257748	0.711134	up
gene-CLEC3B	0.0258017	0.676653	up
NewGene_18192	0.0258154	-0.596781	down
gene-HSP90B1	0.0258423	-0.732467	down
NewGene_3630	0.0259678	1.83563	up
gene-CXCL14	0.0260476	0.752563	up
gene-SLC6A17	0.0260528	-1.11688	down
gene-FAM124B	0.0261573	-0.766783	down
gene-SPHKAP	0.0262001	-1.64136	down
gene-ADGRL3	0.0263057	-0.654053	down
gene-ZNF536	0.0263143	-1.08675	down
gene-LOC101748630	0.0264811	0.893607	up
gene-PRSS35	0.0265271	0.889334	up
gene-DCBLD1	0.0265832	1.06804	up
gene-SERPINE2	0.0266103	-0.811685	down
gene-AADAC	0.0266669	1.4826	up
gene-FAM43B	0.0268632	0.840352	up
gene-CCL26	0.0271361	0.979045	up
gene-ST8SIA2	0.0271984	-0.586571	down
gene-FUT10	0.0272289	-0.757068	down
gene-FOXM1-2	0.0274824	-0.643499	down
gene-KEL	0.0276552	-1.43548	down
NewGene_17344	0.0276808	1.06862	up
gene-HOMER1	0.027898	-0.830084	down
gene-SAMD10	0.0279411	1.67935	up
gene-UNC5D	0.0279853	-0.708283	down
gene-FAXC	0.0279902	-0.589128	down
gene-UBXN2B	0.0283119	-0.699679	down
gene-GRIA3	0.0283488	-0.840247	down
gene-IGFBP2	0.0284312	1.09382	up
gene-LHFPL1	0.0285049	0.638661	up
gene-LOC121108327	0.0287924	-2.74764	down
gene-IMPG1	0.0288439	-1.39375	down
gene-RAP1A	0.0288973	-0.591954	down
gene-LOC428244	0.0289023	1.50561	up
gene-LOC419429	0.0290806	-0.805447	down
NewGene_6776	0.0293422	-2.40237	down
gene-TTPA	0.0295799	-0.626399	down
gene-FAM162BL	0.0295843	-0.648043	down
gene-SULF1	0.0297219	-2.18511	down
gene-SOAT1	0.030086	-0.842536	down
gene-LOC121106444	0.0301848	-0.651102	down
gene-HIC1	0.0302821	0.728439	up
gene-LOC101748153	0.0303847	0.745621	up
gene-SYT17	0.0305452	-0.664311	down
gene-CACNA1I	0.0307279	1.1988	up
gene-FKBP8	0.030825	0.589819	up
gene-TUBAL3	0.0309259	0.821311	up
gene-ARMC3	0.0310805	0.951678	up
gene-POLD4	0.0311084	0.757672	up
gene-FHOD3	0.0316153	0.939295	up
gene-NEDD9	0.0316475	-0.834482	down
gene-HMGCLL1	0.0317694	0.67161	up
gene-COL25A1	0.0317783	-0.843286	down
gene-LOC101748352	0.0318596	1.32957	up
gene-AGMO	0.0318922	0.663046	up
NewGene_14749	0.0319507	0.593621	up
gene-RGS4	0.0319981	0.868024	up
gene-LOC101748060	0.0320468	1.32294	up
gene-ERCC4	0.0322026	-1.43637	down
NewGene_3083	0.0323191	0.74249	up
gene-RNF165	0.0324418	0.633196	up
NewGene_4576	0.0324586	1.88031	up
gene-TMEM68	0.0332418	0.712981	up
gene-PANX1	0.0332738	-0.687623	down
gene-RGS9BP	0.0333659	0.802277	up
gene-CH25H	0.0335557	1.05528	up
gene-LOC107050724	0.0337481	1.19104	up
gene-LOC107049500	0.0340615	0.594589	up
gene-LOC100858332	0.0340688	-0.938848	down
gene-MID1	0.0341402	0.676733	up
gene-PARVG	0.0343991	0.779171	up
gene-LOC421415	0.0343994	-0.993223	down
gene-FAM19A1	0.0344121	0.937428	up
gene-ENTPD2L	0.0344714	0.925916	up
gene-THADA	0.0344792	-0.771883	down
gene-LOC417013	0.034556	0.630096	up
NewGene_3384	0.0349145	1.07876	up
gene-PER3	0.0349241	-0.931538	down
NewGene_2370	0.0349933	0.590566	up
gene-LOC424577	0.0350275	0.908159	up
gene-LOC769660	0.0352063	0.715433	up
NewGene_4589	0.0353758	-1.70271	down
gene-OMP	0.0356444	-1.1205	down
gene-GABRA2	0.0356488	-0.713986	down
gene-HSPA8	0.0357194	-0.588734	down
gene-LOC121107687	0.0357617	-0.634092	down
gene-SERF2	0.0358755	0.586751	up
gene-FBLN1	0.0358991	-1.06801	down
gene-LOC100859304	0.0360268	-3.26939	down
gene-LOC100857883	0.0360866	1.16732	up
gene-ADARB2	0.0360885	0.601465	up
NewGene_7696	0.0363463	-1.22189	down
NewGene_16150	0.0363469	-0.777068	down
gene-HSPA5	0.0364586	-1.57535	down
gene-NABP1	0.0365702	-0.65385	down
gene-CRHBP	0.036695	-1.94842	down
gene-MIEF2	0.0367155	0.724758	up
gene-C2H8ORF84	0.036897	0.904208	up
gene-ANK1	0.0372832	1.01368	up
gene-TFCP2	0.0374124	-0.75678	down
gene-ACTA1	0.0375801	-0.706731	down
gene-PRR5	0.0376118	-0.656763	down
gene-ADAMTS15	0.0376287	1.35837	up
gene-TM4SF18	0.0377918	0.674402	up
gene-FAM167B	0.037855	0.75906	up
NewGene_3535	0.0378876	-1.55147	down
gene-CYTL1	0.03791	1.27759	up
gene-SPINK5	0.0380951	-1.20706	down
gene-CRELD2	0.0383647	-0.750283	down
NewGene_15227	0.0389596	1.93475	up
gene-ARSB	0.0390199	0.684973	up
gene-SH2B1	0.0390581	-0.696014	down
NewGene_5283	0.0390874	-1.51827	down
gene-CCDC173	0.0391853	-0.620602	down
gene-GRM7	0.039478	0.955004	up
gene-LOC107054982	0.0395041	-0.750577	down
gene-EVA1C	0.0396156	0.71251	up
NewGene_6724	0.039713	0.615675	up
gene-R3HDM2	0.0399687	-0.665619	down
gene-SMAD4	0.039993	-0.807433	down
gene-AFAP1	0.0400336	-1.17616	down
gene-FEN1	0.0401451	-0.595325	down
gene-AOAH	0.0405153	0.60274	up
gene-PYCR1	0.0407079	-0.74229	down
gene-LOC107053900	0.0407157	-0.649632	down
gene-LOC100857512	0.0409332	1.10126	up
gene-LOC107049468	0.0409539	0.863694	up
gene-LOC121108770	0.040976	1.42103	up
gene-LOC107050418	0.0410868	0.869336	up
gene-RFTN1	0.0411465	0.643735	up
gene-TMOD1	0.0412581	0.85901	up
gene-MRPL43	0.0412919	0.647134	up
NewGene_11439	0.0413906	-0.997035	down
gene-SYNJ2	0.0413956	-0.63374	down
gene-ENTPD8	0.0415246	0.976298	up
gene-KCNJ5	0.0415321	-1.25883	down
gene-SORCS3	0.0417387	0.92083	up
gene-FOXF1	0.0417565	1.4777	up
gene-SNCAIP	0.0417972	0.794806	up
gene-HPX	0.0420204	2.68917	up
NewGene_7243	0.0421134	0.62148	up
NewGene_3281	0.0424349	-1.52033	down
gene-STBD1	0.0425317	0.718988	up
NewGene_196	0.0429759	0.862491	up
gene-TUBA8A	0.0433668	1.39802	up
gene-RELN	0.0434215	0.860897	up
gene-METRNL	0.0436609	0.599364	up
gene-SLC4A1	0.043669	2.90914	up
gene-TUBA4AL	0.0437484	-1.19116	down
gene-PELI2	0.0437697	0.771667	up
gene-MSTO1	0.0438751	-0.659912	down
gene-LOC771069	0.0438983	-1.01631	down
gene-FABP3	0.0440746	1.40562	up
gene-LOC107049738	0.0441157	1.809	up
NewGene_5241	0.0441578	0.940759	up
gene-TROJANZ	0.0443504	1.44085	up
gene-LOC107056939	0.044463	0.596711	up
gene-LRRC23	0.0447532	0.784426	up
gene-B4GALNT4	0.0448074	0.919072	up
gene-IL1RAPL1	0.0448909	-0.713773	down
gene-NSUN6	0.0451477	0.661566	up
gene-PDLIM4	0.0453651	-0.635466	down
gene-MTHFD2	0.045434	-1.05131	down
gene-AANAT	0.0455056	1.23236	up
NewGene_2122	0.0456171	1.39378	up
gene-ST6GAL1	0.04578	-0.795001	down
gene-GSTT1	0.0458447	1.26109	up
NewGene_12003	0.0458527	-0.740852	down
gene-KIF14	0.0459079	1.01874	up
gene-ADAMTSL5	0.0459632	0.594455	up
NewGene_8162	0.0462251	-1.71054	down
gene-SLC11A2	0.046226	0.797313	up
gene-CDR2	0.0462344	-0.638766	down
gene-EXTL1	0.0463486	0.621675	up
NewGene_12140	0.0464351	0.728723	up
gene-EFR3B	0.0465835	-1.19999	down
gene-LOC427400	0.0467666	1.20876	up
gene-RGMB	0.0468037	-0.732946	down
gene-NRG4	0.0469198	0.599931	up
gene-C2H8ORF46	0.0470102	-1.20157	down
NewGene_1362	0.0470286	-1.37817	down
gene-HSPB8	0.0471006	-0.62554	down
gene-TRAIL-LIKE	0.0474206	0.630325	up
NewGene_10239	0.0474372	0.870366	up
gene-AVD	0.0475651	2.15955	up
gene-RIT2	0.047616	-0.882068	down
NewGene_1744	0.0476313	-0.83858	down
gene-CDK2	0.0476314	0.609427	up
gene-SULT6B1	0.0478405	-0.682785	down
NewGene_17448	0.0480703	-1.00291	down
gene-BIRC7	0.0480878	-1.23075	down
gene-LOC421690	0.0482843	0.839496	up
NewGene_9797	0.0483437	0.919157	up
gene-LOC121113147	0.0487878	1.25851	up
gene-SLC6A9	0.0488652	-1.00903	down
gene-NCAPG	0.0490772	0.899014	up
gene-GPKOW	0.0491205	0.764919	up
gene-DHX58	0.0492194	0.626088	up
gene-KLF2	0.0494418	0.836653	up
gene-APOPT1	0.049506	0.630967	up
gene-EXOC3L4	0.0496209	1.46379	up
gene-CRYBA1	0.0498643	1.05875	up
gene-KPTN	0.049885	0.655508	up

## Sheet: HL_vs_LL
#ID	Pvalue	log2FC	regulated
gene-SGCG	1.20234e-26	-4.49523	down
gene-SSTR1	2.69617e-22	-3.52399	down
gene-FDPS	1.86669e-16	-2.82725	down
gene-KLF9	1.08362e-15	-1.65727	down
gene-SMIM3	1.93084e-13	2.32238	up
gene-LOC107049264	3.94343e-12	5.63428	up
gene-DHCR7	4.60567e-10	-1.9229	down
NewGene_18453	1.53774e-09	5.84133	up
gene-CYP51A1	1.57384e-09	-2.04193	down
gene-ACSS1B	2.58214e-09	2.42706	up
gene-ADGRL3	3.09491e-09	-2.2205	down
NewGene_7489	3.41364e-09	-4.02213	down
gene-DHCR24	8.00374e-09	-1.6477	down
NewGene_15426	1.4421e-08	-2.8928	down
gene-ABCB1LA	2.0774e-08	2.8424	up
gene-SQLE	2.40593e-08	-2.27404	down
gene-LRRC10	4.48607e-08	-3.78916	down
gene-CCDC57	4.64058e-08	-1.61911	down
gene-PNPLA3	5.08026e-08	-1.75557	down
gene-C17orf78	9.16505e-08	-2.94044	down
gene-S100A12	1.0444e-07	2.2106	up
gene-RAPGEF4	1.05373e-07	1.6307	up
gene-WNK4	1.13417e-07	-1.42818	down
gene-DEFB4A	1.3634e-07	3.31137	up
gene-GPX3	1.91286e-07	1.45212	up
gene-LECT2	2.02128e-07	2.7534	up
gene-AvBD7	2.2256e-07	2.53552	up
gene-LPIN1	2.72493e-07	-1.50111	down
gene-BHMT2	2.85012e-07	-1.04919	down
gene-LOC107055358	3.4806e-07	-1.86383	down
gene-CMBL	3.57911e-07	2.06487	up
gene-CALCA	4.76246e-07	-4.65865	down
gene-CYP2R1	5.44588e-07	-1.84852	down
gene-CPN1	7.60005e-07	-1.25023	down
gene-SLC2A12	8.34664e-07	-3.22668	down
gene-SCD	8.69479e-07	-1.02555	down
gene-NEK7	9.89313e-07	-0.80151	down
gene-HLF	1.00979e-06	-1.09812	down
gene-TEF	1.02347e-06	-1.35649	down
gene-SLC2A5	1.03328e-06	-1.39612	down
gene-SPIA5	1.44488e-06	1.36473	up
gene-PI3	1.96294e-06	-1.82202	down
gene-FNDC4	2.40776e-06	-3.56549	down
gene-SEMA3B	3.434e-06	-1.73708	down
NewGene_15561	3.61164e-06	1.34583	up
gene-IDI2	3.9227e-06	-1.98827	down
NewGene_4765	4.24037e-06	-1.30611	down
gene-TRPM1	4.28456e-06	2.74545	up
gene-JAG1	4.37304e-06	-1.66991	down
gene-ELOVL6	4.56903e-06	-0.879552	down
gene-PPP1R3C	5.08009e-06	-1.03998	down
gene-PPP1R3B	5.66145e-06	-1.43324	down
gene-RDH11	6.93368e-06	-1.7678	down
gene-MVK	6.95099e-06	-1.19069	down
gene-HSD17B7	7.10125e-06	-2.14749	down
NewGene_18080	7.1313e-06	3.16105	up
gene-PRKAR2B	7.16289e-06	1.4095	up
gene-PER3	7.24499e-06	-1.74059	down
gene-IGFBP1	7.61893e-06	2.66651	up
gene-PFDN2	7.91108e-06	1.30162	up
gene-PANK3	8.96466e-06	-1.16877	down
gene-SLC30A1	1.01788e-05	-0.885338	down
NewGene_17981	1.43589e-05	-2.10527	down
gene-LSS	1.54677e-05	-1.50337	down
gene-HHLA2	1.58319e-05	-1.63077	down
gene-GNPAT	1.93861e-05	-1.06812	down
gene-TENM2	1.94444e-05	2.97203	up
gene-ITGB6	2.052e-05	-3.96763	down
gene-MSMO1	2.1619e-05	-2.13124	down
gene-HMGCR	2.22637e-05	-1.9842	down
gene-VSNL1	2.3085e-05	0.640859	up
gene-DOC2B	2.30874e-05	-2.54995	down
gene-SOD3	2.58112e-05	-0.940078	down
gene-MT4	2.78294e-05	-3.56144	down
gene-MGAT4A	2.85999e-05	-1.86565	down
gene-DCUN1D5	3.22318e-05	-0.889178	down
gene-NFKBIA	3.49437e-05	1.50453	up
gene-HIF1A	3.65635e-05	-0.938962	down
gene-NSDHL	3.74157e-05	-1.79084	down
gene-ATP2B2	3.75876e-05	-2.61571	down
gene-COL8A1	3.92239e-05	1.99456	up
NewGene_7702	4.06853e-05	-4.64853	down
gene-COCH	4.47223e-05	0.953419	up
gene-DSG2	4.53839e-05	-0.973622	down
gene-DPYSL2	4.56919e-05	-1.49635	down
gene-CHIR-AB-502	4.5811e-05	2.01553	up
NewGene_13244	4.74618e-05	2.03258	up
gene-UPP2	5.14392e-05	-1.94672	down
gene-RFX3	5.55361e-05	0.894027	up
gene-BCL6	5.70654e-05	0.78683	up
gene-LEAP2	6.03399e-05	-0.744504	down
NewGene_8021	6.51876e-05	-2.24852	down
gene-CDC37L1	6.59982e-05	-0.954504	down
gene-LIPC	6.65169e-05	2.25591	up
gene-TMEM132B	6.70135e-05	-1.62545	down
gene-GDPD1	7.42098e-05	-1.01485	down
gene-NUFIP2	7.52303e-05	-0.831899	down
gene-FETUB	9.49696e-05	-1.04567	down
gene-TMEM98	0.000107469	1.15656	up
gene-ANGPTL4	0.000112122	-3.09136	down
gene-SREBF2	0.000116376	-1.13984	down
gene-SIDT1	0.000125245	2.20066	up
gene-TTLL5	0.000135801	-0.866052	down
gene-LOC101749540	0.000143572	2.02765	up
gene-CRLF2	0.00014381	2.85626	up
gene-PEX1	0.000152868	-1.05748	down
gene-PER2	0.000156483	-1.68656	down
gene-LOC121108275	0.000158299	-1.41102	down
gene-STARD5	0.000160624	-1.48137	down
gene-SPIA3	0.000163639	1.49636	up
gene-NPC1	0.000168542	-0.706592	down
gene-YWHAQ	0.000169092	-0.657068	down
gene-CLDN2	0.000170897	1.05162	up
gene-TKFC	0.000172451	0.72317	up
NewGene_6237	0.000173211	-0.761742	down
gene-RNPEPL1	0.000177406	-0.933614	down
NewGene_15925	0.000178675	1.76356	up
gene-TUBA3E	0.000182861	-2.74859	down
gene-HPSE2	0.000183449	-2.16399	down
gene-LOC112531211	0.000185351	1.54869	up
gene-NPR3	0.000185926	-1.602	down
gene-SNX18	0.000187097	-1.45286	down
gene-CHDH	0.000195973	1.02939	up
gene-IDO2	0.000198089	2.23932	up
gene-LOC417973	0.000201066	1.92399	up
gene-AP1S2	0.000213928	-0.689731	down
gene-PRSS35	0.000227523	-1.99295	down
gene-NOCT	0.000228388	-0.843391	down
gene-ADAMTS4	0.00023791	2.27096	up
gene-SORT1	0.000240016	-0.998363	down
gene-ACLY	0.000244238	-1.04517	down
gene-CYP4F11	0.000247959	-0.786308	down
NewGene_7848	0.000258314	-1.44644	down
gene-FAM110B	0.000265418	1.19542	up
gene-ACSL3	0.000266535	-1.00292	down
gene-ORM1	0.000268493	1.25114	up
gene-PLEK	0.000282845	1.02667	up
gene-STARD4	0.000291625	-1.84621	down
gene-ZNF703	0.000299619	-2.42395	down
gene-RPF1	0.000300305	-0.886323	down
NewGene_14794	0.000302525	2.71609	up
gene-CD200R1	0.000313397	4.15038	up
gene-MVD	0.000321667	-1.05563	down
gene-IGSF21	0.000333177	0.719011	up
gene-GSTT1L	0.000337281	1.68128	up
gene-TSPAN1	0.000344331	-1.66216	down
gene-TOB2	0.000361802	-0.717672	down
gene-AvBD10	0.000368793	-0.851367	down
gene-PPARGC1A	0.000376531	2.21966	up
gene-CRIP1	0.000386242	0.668578	up
gene-CFAP44	0.000396264	2.56462	up
gene-SERPINB10B	0.000413252	1.93786	up
gene-APOA4	0.000415765	-0.777098	down
gene-MOGL	0.000431885	1.31187	up
gene-AvBD1	0.000438311	2.24278	up
NewGene_9750	0.000443594	5.14534	up
gene-FASN	0.000451757	-1.15132	down
gene-PTPN7	0.000462836	1.05473	up
gene-TNFAIP8	0.000469904	-0.878443	down
gene-LOXL2	0.000494123	-2.00389	down
gene-AACS	0.00050071	-1.60739	down
NewGene_13309	0.000507952	2.69146	up
gene-LOC422154	0.000511312	0.920783	up
gene-SREBF1	0.000521591	-1.31955	down
gene-MELTF	0.000530711	-0.831996	down
gene-UBE2QL1	0.000531336	-1.67751	down
gene-APBB1IP	0.00053468	0.909797	up
gene-HPD	0.000537436	-0.758329	down
gene-CYP17A1	0.000551998	1.71853	up
gene-LOC107056139	0.00056502	1.52584	up
gene-ATG12	0.000591861	-0.656793	down
gene-TLL2	0.000602492	1.10261	up
gene-IFT80	0.000613605	-1.6105	down
gene-CETN1	0.000620047	-0.815624	down
gene-ANKRD9	0.000623082	-1.51473	down
gene-BUB1B	0.000629505	1.88535	up
NewGene_516	0.000635215	1.52871	up
gene-DNAJB12	0.000640635	-0.700553	down
gene-FAM167B	0.000652031	1.0935	up
gene-PALLD	0.000653327	-0.888948	down
gene-KIAA1147	0.000671114	-0.759393	down
gene-YTHDF2	0.000697724	-0.644966	down
NewGene_11185	0.000716983	-2.81498	down
gene-DUSP8	0.000755292	-1.42434	down
gene-AvBD9	0.000775686	-0.767886	down
gene-CATH1	0.00078066	3.02823	up
gene-FAXDC2	0.000834157	0.897056	up
gene-SPATA1	0.000846914	-1.00099	down
gene-SPIA4	0.000849869	-0.910572	down
gene-ANO8	0.000868166	-1.06485	down
gene-ADRB1	0.000872863	-2.10413	down
gene-SHANK3	0.000918652	1.03777	up
gene-FAAP100	0.000938609	0.975427	up
gene-TMEM229B	0.000942681	-1.83734	down
gene-RAP2A	0.000944264	-1.21126	down
gene-DCBLD1	0.00098757	-1.32166	down
gene-SNTG1	0.00100887	2.07411	up
gene-CRTAC1	0.00101732	-2.13911	down
gene-SNX4	0.00106582	-0.630174	down
gene-ALG2	0.00106867	-0.662183	down
gene-PPM1E	0.00107195	-1.58279	down
gene-FKBP5	0.00107726	-0.981586	down
NewGene_5631	0.00109359	-0.704539	down
NewGene_7676	0.00111165	-1.31062	down
gene-NPTXR	0.00115122	-1.342	down
gene-PRKCE	0.00122069	-0.817559	down
gene-IFT57	0.00124529	-1.43419	down
NewGene_14812	0.00124823	1.84576	up
gene-FBN1	0.00125279	-0.893492	down
gene-PLPPR5	0.00125307	-1.45931	down
NewGene_7858	0.0012604	-1.15289	down
gene-THNSL1	0.00126646	0.881731	up
gene-P4HB	0.00128647	-0.748423	down
gene-TRIM24	0.00128806	-0.657659	down
gene-RPL36	0.00131279	0.634337	up
gene-FABP5	0.00131581	1.29318	up
gene-TBC1D9	0.00135045	1.33311	up
gene-ACAA1	0.00135975	0.966518	up
gene-MFSD2A	0.00138744	-0.836915	down
gene-EDEM1	0.00141071	-0.812578	down
gene-C4H4orf54	0.00146264	-1.83177	down
gene-CEBPA	0.0015242	-0.902173	down
gene-LOC101748329	0.00154905	-2.51298	down
gene-RASL11AL	0.00155815	-1.23021	down
gene-LOC121108481	0.00159533	1.84743	up
gene-SACM1L	0.00162078	-0.610037	down
gene-SLC2A9	0.00162706	-0.82123	down
gene-ST3GAL6	0.00163689	1.53446	up
gene-LPCAT3	0.0017195	-0.984656	down
gene-GPR161	0.00174155	1.89067	up
gene-SFMBT2	0.00176246	0.702621	up
NewGene_4340	0.00180345	0.79538	up
gene-ICA1	0.00180597	-2.06652	down
NewGene_8250	0.00182932	-1.90796	down
NewGene_10239	0.00186383	1.13401	up
gene-MAPK4	0.00186426	-0.863247	down
gene-PLIN2	0.00189786	-1.60126	down
gene-E2F1	0.00190615	-0.983552	down
gene-SLC26A2	0.00194801	-0.944764	down
gene-PLCL1	0.00205888	-1.60603	down
NewGene_2936	0.0020819	-0.889661	down
gene-LOC121106447	0.00214281	2.74487	up
gene-NPAS2	0.00219306	1.94876	up
gene-LOC112532140	0.0021997	-4.08394	down
gene-PSMG4	0.00221649	0.932074	up
NewGene_16684	0.00222951	1.44433	up
gene-NINL	0.00224224	0.992101	up
gene-CRISPLD2	0.00228569	-1.59129	down
gene-LOC107050955	0.00229328	-1.61186	down
gene-LOC121106501	0.00233764	1.71482	up
gene-CYP2C18	0.00236683	1.36827	up
gene-ACSL5	0.00237775	-1.38471	down
gene-SLC35E4	0.00243867	-1.46502	down
gene-TLN2	0.00244558	-1.02438	down
gene-SLC22A16	0.00245419	1.46351	up
gene-LOC121108771	0.00247526	1.77558	up
gene-PAQR9	0.00253703	-0.78561	down
gene-CCNY	0.00253992	-0.734591	down
gene-LOC121106432	0.00259223	-0.758426	down
gene-FAM196A	0.00260215	-1.31379	down
gene-RPS6KL1	0.00261406	0.817187	up
gene-LOC395551	0.0026365	1.62329	up
gene-MFHAS1	0.00264677	-1.02436	down
gene-RNF219	0.0026874	0.759804	up
gene-BMP6	0.00273983	0.739934	up
gene-MHCY13	0.00276582	-2.42471	down
gene-SNX7	0.00279538	-0.676344	down
NewGene_390	0.00280165	1.6206	up
gene-FAT1	0.00282241	1.33348	up
gene-PMVK	0.00283152	-0.921406	down
gene-RHOBTB1	0.00299138	-0.872615	down
gene-SCG5	0.00301331	1.68582	up
NewGene_7694	0.00303285	-0.619774	down
gene-CRHR2	0.00310873	-1.6191	down
gene-TCEA3	0.00312069	-1.14087	down
gene-KIF21A	0.00316656	-0.64545	down
gene-LOC107057318	0.00319979	-0.811893	down
gene-CCDC80	0.0032764	1.85391	up
gene-IL18	0.00330147	0.677808	up
gene-FAM26F	0.00331189	-1.49351	down
gene-PDZD8	0.00331717	-0.73188	down
gene-CAPRIN2	0.0033348	-1.36271	down
NewGene_6776	0.00333778	-1.24849	down
gene-LRP6	0.00342349	0.731736	up
gene-CASP6	0.00344538	-0.705438	down
gene-RNF152	0.00349702	-1.37521	down
gene-KLHDC7A	0.00350182	0.975053	up
gene-LCN15	0.00358941	-2.263	down
gene-LOC419429	0.00360585	1.15004	up
gene-CTSG	0.0037371	1.63606	up
gene-FNBP1L	0.00373714	-0.76051	down
gene-TNFRSF1B	0.00374477	0.762186	up
gene-TMEM184A	0.00375022	-0.789956	down
gene-ABHD4	0.0037784	-0.667122	down
gene-SGK2	0.00377853	-0.605161	down
gene-LOC107055390	0.00381522	-0.937885	down
gene-CA12	0.00384925	-3.02773	down
gene-TRHDE	0.00391484	0.79299	up
gene-PMM1	0.00392287	-0.743282	down
gene-IKBKE	0.00393653	1.11428	up
gene-TAAR1	0.00396974	1.98011	up
gene-SORBS2	0.00399098	0.624867	up
gene-POR	0.00404827	-0.732411	down
gene-RTTN	0.00410393	1.14745	up
gene-SULT1C3	0.0041513	0.624627	up
gene-CHRNB2	0.00417837	1.12676	up
gene-ACMSD	0.00422467	-1.26661	down
gene-SRRL	0.00436829	-1.27305	down
gene-LOC100857421	0.00440038	1.21671	up
gene-CENPT	0.00443367	0.947163	up
gene-LOC121106520	0.00446232	-3.0073	down
NewGene_1998	0.00448145	-0.999097	down
gene-TNFRSF21	0.00448567	-1.01444	down
gene-C5AR1	0.00451971	1.3568	up
gene-DOT1L	0.00459434	-0.636616	down
gene-ATP1B1	0.00460085	-1.1791	down
gene-ADIPOR2	0.00464557	-0.779558	down
gene-DPY19L3	0.0047092	0.695676	up
NewGene_14791	0.00480535	2.79191	up
gene-BDH2	0.00482497	0.619058	up
gene-IGFALS	0.00484793	-0.648968	down
gene-LOC112531119	0.00485332	-2.2824	down
gene-BACH1	0.00495351	-0.67546	down
gene-LOC112531388	0.00498754	2.52799	up
gene-LY6E	0.00504736	1.17659	up
gene-ADA	0.0050795	-1.3381	down
gene-LOC101749023	0.00515802	-0.917162	down
gene-HPS6	0.00520216	-0.709736	down
gene-CLMN	0.00526811	-0.783758	down
gene-C5orf49	0.00534298	-1.36764	down
gene-APOPT1	0.00541501	0.923148	up
gene-LGALS1A	0.00580107	1.46953	up
gene-FAM149A	0.00580857	0.917047	up
gene-LOC107050233	0.0058182	2.71237	up
gene-PEAK1	0.00583298	-0.853952	down
gene-RBM11	0.00583742	0.728583	up
gene-URAH	0.00584644	0.778745	up
gene-XKRX	0.00585826	-0.98906	down
gene-DOCK7	0.00590841	-0.66847	down
gene-C2orf88	0.00593263	1.54395	up
gene-ASPDH	0.00595609	0.724911	up
gene-ME1	0.00601067	-0.843749	down
gene-FN3K	0.0060257	0.90591	up
gene-COL26A1	0.00617486	-1.27422	down
gene-ABCG1	0.00623079	1.04304	up
gene-PGP	0.00628422	-1.10505	down
gene-NCOR2	0.00634823	-0.70881	down
gene-TTK	0.00637184	1.59784	up
gene-BAK1	0.00640111	-0.888931	down
gene-B4GALNT4	0.00640842	-2.03878	down
gene-COLEC12	0.00641958	0.974103	up
gene-ARHGEF28	0.00644819	-1.19961	down
gene-HSD3B1	0.00646242	0.983899	up
gene-LMNA	0.00652865	-1.43792	down
gene-CA4	0.00658269	1.48239	up
NewGene_8046	0.00665935	-1.4903	down
gene-MIEF2	0.00680014	-0.719975	down
gene-BAMBI	0.00680973	0.61187	up
gene-FDFT1	0.0068786	-2.6695	down
gene-DDIT4	0.0069327	-0.703901	down
gene-DIPK2A	0.00710034	0.616635	up
gene-PLEKHF1	0.00712667	-1.131	down
NewGene_2007	0.00714866	1.33021	up
gene-LRP12	0.00715518	-0.829751	down
gene-EVC	0.00716596	1.09659	up
gene-LOC101751545	0.00729372	-1.5616	down
gene-DPYS	0.00736941	-0.628983	down
gene-CBX6	0.00741121	-0.69249	down
NewGene_4339	0.00744423	0.610533	up
gene-KIAA1841	0.0075913	-1.08716	down
gene-ELF3	0.0076362	-1.07963	down
gene-UBE2J1	0.00764758	-0.856223	down
gene-ASB9	0.00769425	0.636943	up
gene-ABCC1	0.00791688	0.633424	up
gene-KCNJ15	0.00819575	-1.81933	down
gene-EGR1	0.00830493	-1.26714	down
gene-LOC107050103	0.00844453	-0.728374	down
gene-LOC121107619	0.00844744	-1.13417	down
gene-LOC121111686	0.00846019	-0.694085	down
gene-TUB4A	0.00849578	0.745208	up
gene-MIB2	0.00852747	-0.592713	down
gene-ADAMTS12	0.00855173	-1.11931	down
gene-MLEC	0.00861151	-1.0634	down
gene-SLC28A2	0.00863751	0.960274	up
gene-COMTD1	0.00881649	0.974239	up
gene-LOC107050670	0.00887186	0.90387	up
gene-ZNF516	0.00888097	-0.97071	down
gene-MST1R	0.00895247	-1.26059	down
gene-ACBD7	0.00896632	1.95906	up
gene-LOC121108129	0.00919221	-0.800245	down
gene-HHIPL1	0.0092059	-0.801025	down
gene-PLA2R1	0.00940255	-0.597282	down
gene-CCNB1	0.00944814	1.13268	up
NewGene_5009	0.00950656	1.08019	up
gene-UBXN2B	0.00952533	-0.793699	down
gene-SLC16A7	0.00963842	-0.809925	down
gene-FUT7	0.00979494	0.969442	up
gene-POF1B	0.00983642	1.29109	up
gene-SCTR	0.0100196	-1.31256	down
gene-LOC107049779	0.010028	2.57722	up
gene-GNAO1	0.0100325	-2.06413	down
gene-UROC1	0.0100484	-0.65537	down
NewGene_11238	0.0100885	1.35946	up
gene-P3H1	0.0101144	-0.769369	down
gene-POU2AF1	0.0102565	1.63149	up
gene-YIPF5	0.0103797	-0.615323	down
gene-NR5A2	0.0104478	-0.62056	down
gene-ATP2A2	0.0104492	-0.824569	down
NewGene_8326	0.0104866	1.05774	up
gene-FKBP9	0.0104871	0.742744	up
gene-LOC100857512	0.010551	1.06536	up
gene-EVI2A	0.0105764	1.00522	up
gene-RERE	0.0107065	-0.835354	down
gene-METTL21A	0.0108378	0.670191	up
gene-ERG28	0.0110154	-0.635158	down
gene-UBAC1	0.0110573	-0.66859	down
gene-ESR2	0.0111227	0.780567	up
gene-METTL23	0.0111691	-1.18723	down
gene-LOXL3	0.0112417	0.967999	up
NewGene_1780	0.0112444	0.929128	up
gene-TRAF7	0.0113136	-1.07557	down
gene-LOC107049489	0.0113588	1.1594	up
gene-MHCY12	0.0114568	-3.62436	down
gene-EBAG9	0.0114673	-1.03566	down
gene-CREBZF	0.0114925	0.626839	up
gene-MAPK8IP1	0.0115268	-1.07258	down
gene-LOC121108764	0.0115954	1.22861	up
gene-EVA1A	0.0116042	0.914859	up
NewGene_6724	0.0116815	1.30998	up
NewGene_8697	0.0118152	-0.840768	down
gene-CCDC84	0.0119988	0.841286	up
gene-G0S2	0.0120226	-1.08747	down
gene-C6	0.0121371	0.804865	up
NewGene_668	0.0121939	0.799358	up
gene-CHAC1	0.0122294	1.82694	up
gene-TMEM53	0.0122702	-1.18179	down
gene-SH3YL1	0.0123245	1.02894	up
gene-ERI2	0.0123908	0.708406	up
gene-SYDE2	0.0125259	-0.589944	down
gene-UBE2O	0.0127349	-0.963073	down
gene-TGFBR1	0.0128488	-0.635562	down
gene-SLC9A5	0.0129645	1.18621	up
gene-SLC6A12	0.0130142	1.28403	up
gene-SLC38A1	0.013016	0.906401	up
gene-ORAOV1	0.0130171	0.658132	up
gene-ID4	0.0130216	-1.23474	down
gene-LDLRAP1	0.0131397	-0.687428	down
gene-ATP1A1	0.0131438	-0.7706	down
gene-LOC121108770	0.0131862	1.38393	up
gene-SLC35C1	0.0132174	-0.596787	down
gene-PCK1	0.0132357	-4.14694	down
gene-BG-like_antigen_1	0.0132725	0.759185	up
gene-TRIM36	0.0132833	-1.86279	down
gene-ALDH1A3	0.0133491	-1.40652	down
gene-SECISBP2L	0.0134129	-0.815523	down
gene-TMEM186	0.0135394	0.917985	up
gene-LOC121108781	0.013604	1.40229	up
NewGene_10180	0.013663	-2.18443	down
gene-ANKRD6	0.0136766	-1.03101	down
gene-TPPP	0.0137	-0.632956	down
gene-TEDC1	0.0137158	1.0038	up
gene-BBOF1	0.0137304	-0.86801	down
gene-ELL2	0.0138116	-0.658151	down
gene-LOC769704	0.0138796	0.749849	up
gene-LOC100858531	0.0138911	0.851845	up
gene-RASD1	0.0142946	-0.637837	down
gene-WNT5A	0.0145841	0.994394	up
gene-RCBTB1	0.0146119	0.645663	up
gene-PDIA2	0.0146866	-3.07048	down
gene-OXLD1	0.0147137	1.31613	up
gene-RAMP3	0.0148181	0.652503	up
gene-CA13	0.0148673	-1.22713	down
gene-BOC	0.0150657	1.71179	up
gene-SULT4A1	0.0152175	-1.30167	down
gene-CA2	0.0153363	-1.09102	down
NewGene_987	0.0154021	1.55092	up
gene-LONRF3	0.015528	-0.73306	down
gene-LOC107051813	0.0155688	-2.31417	down
gene-LOC112533543	0.0155836	0.904236	up
gene-CD40LG	0.0156886	1.05529	up
gene-TRIM105	0.0158199	-0.766052	down
gene-MYO15L	0.0158363	-2.37903	down
gene-PRLR	0.0158987	0.985208	up
gene-BBS2	0.015946	0.635339	up
gene-USH1C	0.0159791	-1.7214	down
NewGene_6217	0.0162335	1.69307	up
gene-METAP1D	0.0162853	1.0028	up
gene-PPL	0.0162876	-1.02175	down
gene-SUCO	0.0165644	-1.07288	down
gene-CD4	0.0166008	1.28737	up
gene-SNRPF	0.016641	0.913421	up
gene-USP54	0.016643	-1.01631	down
gene-FBLN1	0.0167174	-0.821788	down
gene-REEP5	0.0167177	-0.827363	down
gene-GRAMD1B	0.0168759	-1.03882	down
gene-GLCE	0.0169606	-0.672616	down
gene-C7orf73	0.0169652	0.759134	up
gene-EVA1C	0.0169661	0.70656	up
gene-PAPSS2	0.0170376	-0.726634	down
gene-FBXW7	0.017099	0.637612	up
gene-AHR1B	0.0171709	1.08647	up
gene-HSP90AA1	0.0171727	-0.785571	down
gene-JCHAIN	0.0171911	1.03634	up
gene-CYTIP	0.0171928	0.716137	up
gene-ST3GAL3	0.0174953	-0.637941	down
gene-TRAF3IP3	0.0175859	0.640759	up
gene-DNAI1	0.0175906	-1.70684	down
gene-KLF6	0.017622	-0.663214	down
gene-ACVR1B	0.0177034	-0.610501	down
gene-DLEC1	0.0178711	1.11114	up
NewGene_11938	0.0180749	1.30311	up
gene-RASSF5	0.0180977	0.920681	up
NewGene_11096	0.0181567	0.88479	up
gene-VTG1	0.0182025	-0.798324	down
gene-SLC35F6	0.0183419	0.608985	up
NewGene_4002	0.0183638	-1.36168	down
gene-TMEM135	0.0183811	-0.769472	down
gene-SMAD2	0.0184891	0.663455	up
gene-LIMD2	0.0185741	0.808598	up
gene-SHE	0.0186142	0.719457	up
NewGene_14087	0.0186428	1.51149	up
gene-BEND6	0.0188436	-0.948474	down
gene-ANXA13	0.0189446	-1.2534	down
gene-DUS1L	0.0191818	-0.816957	down
gene-CPT1A	0.0193135	1.06561	up
NewGene_9444	0.0194676	-0.86387	down
gene-TIFA	0.0195606	0.837504	up
gene-JPH2	0.0195874	1.3268	up
gene-IL1RL1	0.0198131	-1.15169	down
gene-LOC107050418	0.0198148	0.980208	up
gene-CDCP2	0.0198849	1.35187	up
gene-DNAJC3	0.0199667	-0.695186	down
gene-ABHD3	0.0199798	0.784817	up
gene-DNAJB5	0.0201163	-0.912442	down
gene-REEP6	0.0201514	-0.838894	down
gene-OSBP	0.0201948	-0.622927	down
gene-HOOK1	0.020242	-2.13526	down
NewGene_8596	0.0202946	0.598457	up
gene-SDK2	0.0203769	-1.18342	down
NewGene_13482	0.0204077	-1.07294	down
NewGene_7578	0.0204444	-1.68742	down
gene-TOR1AIP1	0.0204463	-0.591344	down
gene-APOA5	0.0204814	-0.934883	down
gene-TTF2	0.0204972	1.16178	up
gene-CPNE8	0.0208188	0.605188	up
gene-ALKBH5	0.0208868	-0.594795	down
gene-TNFRSF10B	0.0209006	-1.46388	down
gene-LOC415661	0.0209322	-0.877221	down
gene-GADL1	0.0209632	-1.37623	down
gene-MAP3K5	0.0209708	-0.916581	down
gene-TEN1	0.0211932	1.20408	up
gene-FAM179A	0.0212957	2.23334	up
gene-LOC121106521	0.0213143	-0.652704	down
NewGene_5997	0.0213257	-1.53721	down
gene-INPP4B	0.021373	0.613132	up
gene-MAFG	0.0216483	-0.746234	down
gene-LOC121109243	0.0218707	-0.77289	down
gene-CORO2B	0.0219321	1.80331	up
gene-GPD1	0.0219574	-0.648097	down
gene-MIDN	0.0220309	-0.810768	down
gene-TBX6	0.022051	1.21495	up
gene-ENPP2	0.0223005	0.620613	up
gene-ARFGEF3	0.0223398	-1.77547	down
gene-ACSL1	0.0223436	0.74409	up
gene-GPT2	0.0224155	-1.13996	down
NewGene_15909	0.0224515	-2.80497	down
gene-MHCY8	0.0224595	-1.84963	down
gene-SHF	0.0224817	0.676773	up
NewGene_10890	0.0225313	-0.805482	down
gene-TSR1	0.0225344	-0.828715	down
gene-MFN1	0.0228235	-0.670425	down
gene-BHLHE41	0.0228434	-1.09701	down
gene-SUPV3L1	0.022844	-0.752266	down
gene-AZIN2	0.0228645	0.99341	up
gene-NR0B2	0.0228888	0.792398	up
gene-SHTN1	0.0231535	-0.828302	down
gene-ARRDC2	0.0231558	0.979254	up
gene-LOC418414	0.0231756	0.801928	up
gene-TLR3	0.0234186	0.646506	up
gene-LOC429348	0.02349	-3.52905	down
gene-LOC121108717	0.0235	-0.879137	down
gene-C16orf52	0.023507	0.655633	up
gene-PDGFC	0.0237003	1.04238	up
gene-OZFL	0.02371	-1.16965	down
gene-WNT4	0.0238471	1.26689	up
gene-PDIA6	0.023861	-0.893509	down
gene-CREB3L1	0.0238616	-0.917646	down
gene-CACNA1D	0.0239323	1.57277	up
gene-HOXB4	0.0239848	0.734274	up
gene-MTHFR	0.0241244	-0.595024	down
gene-KLF15	0.0242332	-0.627847	down
gene-IL7R	0.0243637	0.890332	up
gene-XYLT1	0.0243708	0.885104	up
gene-ARID5B	0.0244041	-0.656566	down
gene-NPPC	0.0244129	-1.24432	down
gene-RTN1	0.0245002	-1.85543	down
gene-KIAA0101	0.0245074	-1.79581	down
gene-TMEM150B	0.0245124	-1.21303	down
gene-TP53INP1	0.0245734	-0.978485	down
gene-FAM129A	0.0246667	0.704113	up
gene-TNKS1BP1	0.0247782	-0.70503	down
gene-COL6A2	0.0247815	-0.887237	down
gene-RASAL3	0.0248822	0.987926	up
gene-LOC121110416	0.0250565	-1.42204	down
gene-GADD45G	0.0250834	-1.02192	down
gene-TRABD	0.0251974	-1.11489	down
gene-TMED3	0.0257907	-0.805497	down
gene-SCLY	0.0258949	-0.784567	down
gene-PARP3	0.0261895	0.750738	up
gene-MAZ	0.0262811	-0.692451	down
gene-HSPBAP1	0.0263353	0.700022	up
gene-SERPINE2	0.0263858	0.611083	up
gene-FBXO39	0.0264795	1.05257	up
NewGene_18468	0.0266137	1.23641	up
gene-RIC3	0.0266161	-0.862304	down
gene-LOC419888	0.0266776	0.664912	up
gene-TRIM2	0.0268029	0.893729	up
gene-MTTP	0.0268393	-0.625675	down
gene-SLC45A3	0.0268778	-0.652069	down
gene-GPR162	0.026941	1.34782	up
gene-LOC107052552	0.0269421	0.68504	up
gene-PDHA2	0.0269605	-0.699434	down
gene-LOC121106934	0.0269961	-2.16503	down
gene-CCDC173	0.0272944	-0.737962	down
gene-TSC22D4	0.0274263	0.625302	up
gene-LOC121106457	0.0275982	0.769544	up
gene-CHIA-M31	0.0276711	-0.71054	down
gene-LOC107049808	0.0277358	0.96118	up
gene-TNFAIP8L3	0.0278718	1.39249	up
gene-LOC100857191	0.028073	0.848832	up
gene-BAZ2A	0.0280875	-0.633447	down
gene-TP53INP2	0.028241	-0.625769	down
gene-KLHL6	0.0284031	0.737113	up
NewGene_705	0.028603	0.71128	up
gene-DIO2	0.0286841	-2.63045	down
gene-DRAXIN	0.0287602	-1.28756	down
gene-THAP10	0.028786	-0.691655	down
gene-LOC107054472	0.0290909	1.53315	up
gene-MC5R	0.0291152	0.982251	up
gene-FAM110C	0.0291735	0.951425	up
gene-NREP	0.0292271	-0.622271	down
gene-CTBS	0.0292815	-0.699632	down
gene-PDZK1IP1	0.0293358	-1.31877	down
gene-GPR37L1	0.0293475	-1.09159	down
gene-MON1A	0.0294625	-0.87209	down
gene-IP6K2	0.0294646	-1.1729	down
gene-TTC7B	0.0298772	0.616818	up
gene-LOC107049543	0.0299735	-0.88484	down
gene-RP11-400G3.5	0.0300669	0.886858	up
gene-CD79B	0.0302855	1.28152	up
gene-SPINK4	0.0303436	0.656532	up
gene-ATP8A2	0.0304938	-1.59724	down
gene-SLC25A47	0.0306961	-0.671725	down
gene-FN1	0.0308162	0.698012	up
gene-DLL4	0.0308745	0.610994	up
gene-GUCY1B3	0.0309503	0.760584	up
gene-FZD6	0.030998	-1.07255	down
gene-ITK	0.0311793	0.836945	up
gene-RB1	0.0312652	-0.666294	down
NewGene_8924	0.0314878	-1.01146	down
gene-TRIP11	0.0315805	-1.035	down
gene-NCOA1	0.0316904	-0.616698	down
gene-MYH10	0.0317642	-0.644765	down
gene-SLCO2B1	0.0320372	0.80665	up
gene-ALDH3A2	0.0320386	-0.593186	down
gene-LOC101748451	0.0321407	-1.5639	down
gene-DENND5B	0.0321696	-0.610679	down
gene-LAMB3	0.032318	-1.18438	down
gene-AGPAT4	0.0323183	0.635442	up
gene-HVCN1	0.0325928	0.837872	up
gene-MHCY38	0.0330028	-1.70526	down
gene-PML	0.0331588	-0.871683	down
NewGene_14948	0.0334559	-1.98516	down
gene-AGRN	0.0334664	0.6331	up
gene-MHCY6	0.0342075	-1.11778	down
gene-NR1D2	0.0343192	-0.936848	down
gene-NANS	0.0344766	-0.647167	down
gene-RASGRP3	0.034597	0.686486	up
gene-HSPA13	0.0346206	-1.13866	down
NewGene_4174	0.0348634	-1.28799	down
gene-SCN4A	0.03494	-0.655813	down
gene-SNX29	0.0350054	0.889111	up
gene-NTNG2	0.0350809	-1.85286	down
gene-SRPRB	0.03512	-0.631518	down
gene-LDHB	0.0351305	-0.99539	down
gene-BHLHA15	0.0354538	-3.32595	down
gene-STXBP6	0.0354778	-0.787664	down
NewGene_8706	0.0355038	0.991682	up
gene-LOC107049643	0.0355381	0.634769	up
gene-RASGEF1C	0.0356443	0.945801	up
gene-PLP1	0.0356544	1.7912	up
gene-CISD3	0.0356572	0.694353	up
gene-RNF41	0.0357091	-0.757763	down
gene-FAM107A	0.03645	-0.699824	down
gene-PYROXD2	0.0367185	-0.990534	down
gene-NT5C1B	0.0367966	0.735578	up
gene-KCTD1	0.037129	0.716011	up
gene-CELF2	0.0371458	1.19169	up
NewGene_12993	0.0371952	1.12714	up
gene-TMEM41B	0.037416	-0.737943	down
gene-DOCK11	0.0374723	1.02104	up
gene-SCUBE2	0.0375741	-1.07368	down
gene-CECR5L	0.0375782	-0.690918	down
gene-CHRNA5	0.0376418	0.802053	up
gene-CHPF	0.0376797	-0.613002	down
gene-LIMK1	0.0377133	-0.660251	down
gene-GOLGB1	0.0377666	-0.615765	down
gene-LOC121113091	0.0378108	1.06613	up
gene-CX3CR1	0.0380084	0.648408	up
gene-CX3CL1	0.0380871	1.15446	up
gene-LOC419333	0.0382542	1.18638	up
gene-LYZ	0.038339	0.937339	up
gene-ARL10	0.0383458	-0.891717	down
gene-GTDC1	0.0383938	0.653553	up
gene-PDK3	0.0385984	-0.672558	down
gene-LOC121109782	0.0388461	-1.38197	down
gene-PHGDH	0.0389365	-0.629337	down
gene-CDC34	0.0389781	-0.713974	down
gene-LOC770126	0.0390547	0.847831	up
NewGene_7568	0.0390621	-1.21506	down
gene-APOLD1	0.03923	1.15031	up
gene-ANKMY1	0.0393317	0.711526	up
gene-OAT	0.0394933	-0.876607	down
gene-MNR2	0.0395204	-1.19386	down
gene-ERICH5	0.0396784	0.696455	up
gene-RBPMS2	0.03984	0.6963	up
gene-TLE4	0.0402019	-0.655344	down
NewGene_15993	0.040225	1.10052	up
NewGene_490	0.0402277	-1.2985	down
gene-HELLS	0.040697	0.767815	up
gene-STK36	0.0407305	0.924217	up
gene-MAB21L3	0.0409869	0.817333	up
gene-CDK6	0.0410768	-0.610717	down
gene-LOC420903	0.0412214	-0.956331	down
gene-AAMDC	0.041299	-0.716417	down
gene-LZTFL1	0.0418551	1.45343	up
gene-RAD51C	0.0421493	0.722808	up
gene-ELP6	0.0422721	0.612131	up
NewGene_13920	0.0423097	-1.20633	down
gene-RND2	0.0423757	1.09049	up
gene-AKIP1	0.0428682	0.910199	up
gene-UGDH	0.0429863	-0.869751	down
gene-PPP3CA	0.0430607	-0.929904	down
gene-SH3RF1	0.043283	-0.607285	down
gene-FICD	0.043726	-1.06032	down
gene-CLIP4	0.0439561	-1.96765	down
gene-MYCL	0.0440362	-0.863938	down
gene-ARL16	0.0441133	-0.986773	down
gene-CDKN3	0.0441288	-1.21734	down
gene-LOC121106922	0.0441914	-1.12283	down
gene-MSLN	0.0442011	-1.37552	down
gene-C1orf131	0.0442021	-0.713593	down
gene-FAM20B	0.044453	-0.678846	down
gene-THSD7B	0.0446439	1.24217	up
gene-TMEM214	0.0447485	-0.913137	down
gene-MICAL1	0.0448058	0.617597	up
gene-TNFAIP3	0.0449264	0.631081	up
gene-PDLIM1	0.0450941	0.911289	up
NewGene_13456	0.0452025	1.37805	up
gene-ARNTL	0.0453261	0.833098	up
gene-PHF19	0.045958	-0.989478	down
gene-GBE	0.0460941	0.863321	up
gene-PLXDC1	0.0461788	-1.0787	down
gene-LOC121108182	0.0464944	-0.724654	down
gene-GALNT6	0.046624	1.04714	up
NewGene_6357	0.0466695	-0.688784	down
NewGene_8836	0.0466977	-1.24331	down
gene-CRELD2	0.0468708	-0.95176	down
gene-TMPRSS2	0.0471309	0.607649	up
gene-HAPLN3	0.0472084	-0.808705	down
gene-LOC121110173	0.0473164	0.86457	up
gene-HDC	0.0475088	1.12667	up
NewGene_18459	0.0478174	-2.54441	down
gene-CDR2	0.0478941	-0.861701	down
gene-NR4A1	0.0480178	-2.0252	down
gene-SERPINI1	0.0480823	-1.17246	down
gene-THPO	0.0481131	0.634101	up
gene-TMEM120B	0.0481228	-0.754901	down
gene-PLD4	0.0482927	0.95857	up
gene-MHCY9	0.048537	-2.99817	down
gene-LOC100859628	0.0487426	-1.53205	down
gene-P3H3	0.0493261	0.770712	up
gene-TAGAP	0.0495047	0.648918	up
gene-HSPA8	0.04964	-0.707128	down
gene-LOC121106928	0.0496404	-2.90348	down
gene-ZAP70	0.0496702	0.646533	up
gene-RGS1	0.0498334	1.01275	up

## Sheet: HO_vs_LO
#ID	Pvalue	log2FC	regulated
NewGene_1794	7.00196e-12	-3.11141	down
gene-MPL	4.24807e-08	1.84559	up
gene-LOC107048987	2.5783e-07	-1.60906	down
NewGene_1749	4.85712e-07	-2.83349	down
NewGene_9801	6.78794e-07	-2.4052	down
NewGene_6335	7.0349e-06	-1.97843	down
gene-RAD54L	1.10616e-05	-0.978502	down
gene-LIPG	1.68632e-05	-1.6349	down
gene-KCNG4	2.28513e-05	1.84968	up
NewGene_17205	2.54233e-05	-1.91912	down
gene-HEPACAM	4.30978e-05	4.10756	up
NewGene_12991	4.80819e-05	-3.03592	down
NewGene_15040	4.94461e-05	2.81646	up
gene-RTEL1	5.06221e-05	-0.916211	down
gene-SLIT1	5.07322e-05	1.38062	up
NewGene_4885	5.12376e-05	-2.57036	down
gene-PENK	5.19864e-05	2.9912	up
gene-SFTPA1	6.06713e-05	-4.31506	down
NewGene_4372	6.19357e-05	-4.30165	down
gene-IRX2	6.34808e-05	-3.27519	down
gene-ABHD3	7.82091e-05	1.95298	up
gene-TTLL2	8.6442e-05	4.18969	up
gene-LOC121108896	9.02001e-05	4.54006	up
gene-NTM	9.85614e-05	2.85929	up
gene-SPHKAP	9.88311e-05	4.46988	up
NewGene_12418	0.000101058	2.61477	up
gene-GDF10	0.000105294	2.16332	up
NewGene_12414	0.00011472	3.16932	up
gene-RTN1	0.000117342	1.20519	up
NewGene_18466	0.000127032	-2.83868	down
gene-B3GALT2	0.000139851	1.5394	up
NewGene_1294	0.000146916	-1.91529	down
gene-ANGPTL1	0.000150004	3.55811	up
gene-QPCT	0.000177586	2.88464	up
gene-DACH1	0.000188131	3.11	up
gene-CCDC78	0.000206082	-1.65984	down
gene-FILIP1	0.000225037	0.969548	up
NewGene_9892	0.0002282	-2.03124	down
gene-CRYBA1	0.000259431	3.05042	up
gene-TRPM2	0.000268649	3.22186	up
gene-SERPINB10B	0.000297354	3.56734	up
NewGene_9096	0.000302807	-2.75169	down
gene-ISLR2	0.000363045	2.19192	up
gene-DMC1	0.000375953	4.00787	up
NewGene_12386	0.000377783	2.79136	up
NewGene_5740	0.000417206	3.9744	up
gene-APBB1IP	0.000435968	1.62408	up
gene-CYP21A1	0.000445771	1.53678	up
gene-PFDN2	0.000455165	1.85047	up
gene-ADAM32L1	0.000473954	3.87732	up
NewGene_10345	0.000479354	2.6314	up
NewGene_1821	0.0005326	-2.16844	down
gene-SLC6A2	0.000535653	2.03576	up
gene-SYCP1	0.000536901	3.32286	up
NewGene_1941	0.000581155	-5.58646	down
gene-HSF5	0.000590928	6.43726	up
gene-ANK2	0.00059975	1.039	up
gene-CCDC103	0.000720085	4.4444	up
gene-ACKR2	0.00074397	2.99554	up
gene-XAF1	0.000753853	4.13335	up
gene-C17orf67	0.000765578	2.82008	up
gene-NEURL1	0.000770028	1.19671	up
NewGene_8201	0.000771279	-2.89463	down
gene-LOC416695	0.000778879	-2.89207	down
gene-LOC420965	0.000787739	2.51722	up
gene-SELENOP2	0.000802479	1.62229	up
NewGene_18403	0.00083073	3.39658	up
gene-LOC117654556	0.000871375	-2.58644	down
gene-ASPA	0.000902417	1.91864	up
gene-MEI1	0.000928924	3.42721	up
gene-LOC112531056	0.000934212	2.30225	up
gene-OVST	0.000951766	-3.67439	down
gene-CNTN1	0.000966717	2.62553	up
gene-CTSG	0.000967307	1.16637	up
gene-COMP	0.00100945	1.13816	up
gene-MHCY12	0.00101725	-3.19388	down
gene-LAMB4	0.00101981	3.16678	up
NewGene_10658	0.00111252	3.78156	up
gene-PLP1	0.00112429	2.81053	up
NewGene_10184	0.00112724	-1.65413	down
gene-SOX12	0.00112934	-1.76777	down
NewGene_15210	0.00113735	-2.69472	down
gene-STRA8	0.00113747	3.75239	up
gene-TUBA3E	0.00114867	6.31145	up
gene-TTR	0.00115889	1.75796	up
gene-TESMIN	0.00116183	3.15174	up
gene-KIF5C	0.00119113	1.31959	up
gene-LOC768380	0.00122106	2.98985	up
gene-FAM46D	0.00124788	3.19863	up
gene-TOR3A	0.00125499	-0.68682	down
gene-PROX1	0.00126866	1.06239	up
gene-DYL2	0.00127227	3.82902	up
gene-ISM1	0.00131163	3.2632	up
gene-HSD11B1L	0.00132099	0.808597	up
NewGene_3105	0.00132465	-2.36262	down
gene-PRKCDBP	0.00136045	0.706924	up
gene-ZPBP1	0.0013699	3.85362	up
gene-AKR1B10	0.00137442	-1.84836	down
gene-CLCNKB	0.00140573	3.77237	up
gene-CTXN1	0.00142538	1.28607	up
NewGene_6311	0.00144888	-2.52703	down
NewGene_1012	0.0014534	-3.11797	down
gene-DUSP27	0.00149697	3.73164	up
gene-CDC42EP4	0.00153399	-1.09669	down
gene-MAATS1	0.00160304	2.35747	up
gene-FAM221A	0.00165293	3.76485	up
gene-IKZF1	0.00170384	1.51419	up
gene-LOC101750583	0.00171804	2.88887	up
gene-DRC3	0.00176497	3.77695	up
NewGene_10756	0.00177416	-2.25666	down
gene-SOX30	0.00179464	5.60495	up
gene-NME5	0.00180455	2.57708	up
NewGene_15695	0.00180719	3.30539	up
NewGene_12591	0.00183636	5.53188	up
NewGene_11161	0.00185227	-1.96322	down
gene-LOC107049447	0.00185971	3.06665	up
gene-LPXN	0.00187797	1.45649	up
gene-CD2	0.0019018	-1.87138	down
NewGene_12401	0.00191578	3.18313	up
gene-CLDN11	0.00193565	4.32106	up
gene-NPTX2	0.00195658	-1.01648	down
gene-PDE1B	0.0019909	2.02143	up
gene-CREG2	0.00199299	0.977174	up
NewGene_3732	0.00199818	1.78902	up
NewGene_10535	0.00200126	-2.73352	down
gene-LOC121106813	0.00206262	2.50104	up
gene-HK3	0.00213369	5.85169	up
NewGene_10972	0.00215887	-2.52768	down
NewGene_10558	0.00217152	-2.19227	down
gene-KIF1A	0.00218098	1.81168	up
gene-GNOT2	0.00225292	-2.29686	down
gene-DRCC1	0.00227455	1.06235	up
gene-GABRG1	0.00228775	-1.38505	down
gene-NRCAM	0.00229753	2.471	up
gene-LYVE1	0.00237016	0.871485	up
gene-EYA2	0.00239285	2.86875	up
NewGene_4089	0.00240127	-2.11376	down
gene-GPA33	0.00240156	2.33283	up
NewGene_10574	0.00243682	-1.78853	down
gene-LOC423119	0.00247118	-1.30998	down
gene-PTGS2	0.00248108	-1.25045	down
gene-NUP210L	0.00249792	5.10047	up
gene-KLHL10	0.0025384	4.90642	up
gene-PPP1R9A	0.00257589	2.46975	up
gene-NPY1R	0.00259301	-1.83732	down
gene-DRAM1	0.00259752	1.57355	up
gene-ADGRG2	0.00260175	2.13766	up
gene-M1AP	0.00266207	2.47303	up
gene-LOC112531211	0.00267742	1.56165	up
gene-C12orf50	0.00275525	2.53974	up
gene-LOC771515	0.00276029	3.12532	up
gene-CLU	0.00277225	0.744333	up
NewGene_5910	0.00281816	-3.57702	down
gene-ACTN2	0.00283568	2.42115	up
NewGene_9002	0.00284793	-1.62267	down
NewGene_11186	0.00285575	-1.92151	down
gene-HORMAD1	0.00285583	5.38901	up
gene-LOC121106447	0.00288466	3.3481	up
gene-HCK	0.0028976	2.17777	up
gene-CADM1	0.00290588	1.68519	up
NewGene_13034	0.00292131	3.16877	up
NewGene_8891	0.00292579	-2.05023	down
gene-ACSS1B	0.00296125	-1.52877	down
gene-SCN1A	0.00296857	2.70086	up
gene-TLR5	0.0029744	1.483	up
NewGene_3795	0.00298227	-1.84459	down
gene-DPYS	0.00300663	5.47365	up
gene-SFRP4	0.00303424	1.46088	up
gene-OPCML	0.00309443	2.05906	up
gene-CYP24A1	0.00316288	-1.81969	down
gene-IGFN1	0.00318721	3.36406	up
gene-LOC771972	0.00320052	-4.88721	down
gene-SYCP3	0.00320543	4.50345	up
gene-NEXN	0.00322379	1.27353	up
gene-CADM3	0.00324301	1.26354	up
gene-BTD	0.00328427	2.09668	up
gene-ODF1	0.00328814	3.45739	up
gene-UPF3A	0.00330913	3.19183	up
gene-ELAPOR1	0.0033893	2.44194	up
gene-RGS12	0.00346514	1.02074	up
gene-CYBB	0.00350858	1.26378	up
NewGene_7047	0.00352753	-1.90747	down
gene-UNC80	0.00360477	2.61682	up
gene-RP1	0.00360881	-1.95566	down
gene-NOTO	0.00365692	-2.29855	down
gene-OPRL1	0.00370098	-1.33696	down
gene-ABI3BP	0.0037027	1.08719	up
gene-C6orf58	0.00371617	-2.71922	down
gene-NFATC1	0.00371946	1.04682	up
NewGene_1068	0.00380481	-2.16343	down
gene-DMRT1	0.00385067	2.84242	up
NewGene_9973	0.00387137	-2.60517	down
gene-CDHR1	0.00387787	-1.89975	down
gene-LCA5L	0.00388133	2.80025	up
gene-RELN	0.00391092	0.983066	up
gene-S100A12	0.00400827	2.81358	up
gene-SLC5A1	0.00404121	3.62314	up
gene-KCNG1	0.00406528	1.66077	up
gene-FABP4	0.00409721	2.06575	up
gene-HFM1	0.00409736	2.51459	up
gene-TDRKH	0.00428442	2.27058	up
gene-IFIH1	0.00428823	1.48081	up
gene-DYNLRB2	0.00430627	3.19283	up
gene-LOC100857191	0.00440009	1.46164	up
gene-PKDREJ	0.00448744	2.56978	up
NewGene_10411	0.00465583	2.84578	up
gene-LOC121109870	0.0046622	5.01927	up
gene-EPX	0.00483432	3.27293	up
gene-PCYT1B	0.00483664	5.20004	up
gene-DSCAM	0.00489476	-1.07669	down
gene-C11orf74	0.00490169	2.19413	up
gene-SCN2A	0.00495737	2.80604	up
gene-DDC	0.00496463	2.64906	up
gene-FAM228	0.00501194	3.36082	up
gene-DKK3	0.00502653	0.698886	up
gene-LOC429032	0.00511923	-1.36064	down
NewGene_12304	0.00513409	2.13394	up
gene-COCH	0.00516431	-1.61985	down
NewGene_11766	0.00517451	-1.93699	down
gene-SNRPD2	0.00526839	1.18291	up
gene-KEL	0.00527499	2.8696	up
NewGene_10634	0.00529614	-1.76653	down
gene-RFNG	0.00538766	-0.877886	down
gene-SAMD9L	0.00544674	2.4942	up
gene-PTPRC	0.00545275	1.1966	up
gene-E2F8	0.00545751	2.26231	up
gene-CRISPLD2	0.00547267	0.624156	up
gene-FMNL1	0.00550701	1.05001	up
gene-RHPN2	0.00551654	-0.712151	down
gene-MAPT	0.00553703	1.794	up
gene-LOC121108771	0.00554454	3.14209	up
gene-PITX2	0.00555552	1.98443	up
NewGene_1619	0.0055575	-1.58269	down
gene-FDX1L	0.00559311	1.13003	up
gene-ANKRD12	0.00561399	1.90207	up
gene-SLC35D3	0.00564724	3.39676	up
NewGene_2163	0.00568238	3.00726	up
gene-NLGN3	0.00576404	1.40272	up
NewGene_6395	0.0057647	-1.47126	down
gene-KCNT2	0.00580747	2.43886	up
gene-APOH	0.00585589	3.35184	up
gene-SNX19	0.00590251	-0.846742	down
gene-TNNC1	0.00599863	1.74304	up
NewGene_6131	0.00604525	3.4514	up
gene-ATP10D	0.00608035	1.30769	up
gene-LOC121108770	0.00613449	2.6281	up
NewGene_5609	0.00618113	-2.91706	down
gene-RBM46	0.0061891	5.07694	up
gene-MAMDC2	0.00619206	0.823076	up
NewGene_7279	0.00622767	-2.4245	down
gene-ZNF541	0.00624638	2.64606	up
gene-ART4	0.00630915	3.00789	up
gene-CDK3	0.00636675	3.01487	up
NewGene_3494	0.00637137	2.5076	up
gene-C1orf101	0.00638071	2.81507	up
NewGene_4212	0.00647762	-1.76436	down
NewGene_4345	0.0065277	-1.82894	down
gene-CCNJL	0.00657778	-1.07798	down
gene-HDAC11	0.00662967	2.06191	up
NewGene_10481	0.00663496	-1.87828	down
gene-SDR42E2	0.00666669	5.013	up
gene-STAMBPL1	0.00673115	2.20234	up
gene-TEX14	0.00678699	2.62537	up
gene-EPB41	0.00681981	0.749736	up
gene-ALPL	0.00683157	1.37274	up
gene-DPP6	0.00701283	2.24637	up
gene-ATP8A1	0.00704174	0.994241	up
gene-LOC101749913	0.00707043	1.19044	up
gene-CA4	0.00707873	0.689554	up
gene-PPP1R1A	0.00707893	2.76593	up
gene-KRT5	0.00711447	-2.95899	down
NewGene_4457	0.0071503	-1.97286	down
gene-CYP27C1	0.00718372	2.9635	up
NewGene_6242	0.00730521	-1.23599	down
gene-LOC121113288	0.00736236	2.44707	up
gene-PLB1	0.0073683	-1.11425	down
gene-BBOF1	0.00739268	2.78662	up
gene-ADCYAP1R1	0.00741104	0.990793	up
gene-LOC107049386	0.00742135	3.47897	up
NewGene_2250	0.00743637	1.94899	up
NewGene_17874	0.00755112	-2.67003	down
NewGene_3877	0.00755223	-1.67736	down
gene-ZBTB42	0.00756309	-0.960641	down
gene-EPB41L2	0.0075786	1.40001	up
gene-AK9	0.00763251	2.81966	up
gene-FAM149B1	0.0076603	0.613326	up
gene-LOC112532644	0.00769216	1.7003	up
gene-LAMP5	0.00769868	0.984667	up
gene-NECAB1	0.00774351	1.43822	up
NewGene_8739	0.00782611	-1.58759	down
NewGene_16433	0.007831	1.7585	up
gene-PABPC1	0.00787663	0.809399	up
NewGene_5758	0.00789287	2.28816	up
gene-HSD17B7	0.00792552	-0.874975	down
NewGene_10742	0.0079476	-1.62423	down
gene-EXO1	0.00796054	-0.956864	down
gene-FLVCR2	0.00797099	1.03245	up
gene-UPP1	0.00810004	1.36803	up
gene-GABRR3	0.00813016	2.7033	up
gene-FAM46C	0.00817887	-1.16171	down
gene-EPB41L3	0.00824234	0.718861	up
gene-NMNAT2	0.00825836	2.4366	up
gene-ARHGEF33	0.00826255	2.14993	up
gene-CASR	0.00827343	3.20953	up
gene-KIAA2022	0.00842815	1.88308	up
NewGene_3063	0.00847147	-1.68426	down
gene-CPLX1	0.00850251	1.81042	up
gene-ARHGAP36	0.00852834	-0.830002	down
gene-BRINP1	0.00853092	1.54424	up
NewGene_15993	0.00854012	2.6168	up
gene-ZNRF3	0.00861003	-0.878082	down
gene-TJP3	0.0086343	1.45381	up
gene-LOC101752139	0.00864595	3.26089	up
gene-PCYOX1	0.00869093	0.775948	up
gene-CFD	0.00876666	0.683109	up
NewGene_4840	0.00880411	-1.86856	down
gene-CBR3	0.00884771	-0.86854	down
NewGene_11657	0.0088828	3.266	up
NewGene_106	0.00892311	3.29448	up
gene-RAD21L1	0.00892892	3.97319	up
gene-SAPCD2	0.00901231	-0.939407	down
gene-GRIK1	0.00904489	2.19256	up
gene-LOC107049103	0.00913547	4.49494	up
NewGene_1788	0.00919523	-1.90787	down
gene-LOC417741	0.00931142	-1.302	down
NewGene_11349	0.00933384	-2.16539	down
gene-C6orf89	0.00937763	-0.62526	down
NewGene_16684	0.00937912	1.73294	up
gene-AP1AR	0.00938579	-0.739346	down
gene-ADAP2	0.00940495	1.53258	up
gene-SMPD3	0.00952701	1.88689	up
gene-SLC26A8	0.00960157	2.23889	up
gene-RNF128	0.00963934	-0.732888	down
gene-PFDN1	0.00967085	0.638288	up
NewGene_9818	0.00968	-1.51204	down
gene-LOC107049127	0.00970985	-1.9198	down
gene-SCG5	0.00974972	1.64171	up
NewGene_12528	0.00978214	-1.42129	down
gene-CCDC13	0.0098896	2.26076	up
gene-LOC422901	0.00993307	-0.83802	down
gene-SSTR2	0.00999129	1.54072	up
NewGene_9224	0.0100052	-2.34675	down
NewGene_16577	0.0100164	-1.82077	down
gene-LOC107051857	0.0101141	-0.842579	down
gene-DSC1	0.0101939	1.71664	up
gene-TLR21	0.0103067	1.06768	up
gene-AGBL3	0.0103081	2.85353	up
gene-METAP1	0.0103622	-0.803875	down
NewGene_809	0.0104164	4.26406	up
gene-DNER	0.0104468	1.67994	up
gene-MTHFD2	0.0104599	-1.05113	down
gene-AKAP12	0.0105923	0.679511	up
NewGene_8802	0.0106965	-1.89495	down
gene-LOC107054051	0.0107122	-1.45779	down
gene-SYT9	0.0107881	1.53278	up
NewGene_9833	0.0108079	-1.33481	down
NewGene_12190	0.0109022	2.03568	up
NewGene_17070	0.0109247	1.3828	up
gene-UBE2QL1	0.0109249	-0.883781	down
gene-RPUSD2	0.0109355	-0.733532	down
gene-DISP2	0.0109664	2.49785	up
gene-GNG4	0.0110329	2.53842	up
gene-TPRA1	0.0110569	-0.645823	down
gene-LOC107050559	0.011105	0.936133	up
NewGene_11822	0.011138	-1.80887	down
NewGene_12450	0.0111569	1.35047	up
NewGene_16833	0.0111783	-1.28724	down
gene-ADIPOQ	0.0112896	1.46988	up
gene-DOCK9	0.0113354	0.774287	up
gene-GABRA5	0.0113688	2.55936	up
NewGene_11044	0.0114051	-1.62694	down
gene-ACE	0.0114183	-1.1231	down
gene-HOXD8	0.0115443	1.96101	up
NewGene_9852	0.0115631	-2.06017	down
gene-ACTR5	0.0115852	-1.19326	down
gene-C20orf96	0.0115989	2.01962	up
NewGene_16778	0.0116167	-1.62533	down
NewGene_3853	0.0116388	-2.40963	down
gene-GPRIN3	0.0116492	0.849808	up
gene-GABRA3	0.011738	1.04854	up
gene-MVK	0.0117512	-0.742945	down
gene-KCTD15	0.0118509	0.593433	up
gene-TMEM255B	0.0118759	2.3297	up
gene-LOC422513	0.0119565	1.00399	up
NewGene_1034	0.0119955	-1.4716	down
NewGene_2585	0.0120083	-1.48025	down
NewGene_15316	0.012018	1.27441	up
gene-ENTPD5	0.0120313	1.53254	up
gene-SPATS2	0.0120891	0.895996	up
NewGene_17006	0.0121478	-1.3176	down
NewGene_10149	0.0121591	2.48901	up
gene-LOXL1	0.0121957	0.845872	up
gene-DNAH8	0.0122039	4.01155	up
NewGene_8111	0.0122494	-1.42843	down
NewGene_17704	0.0122854	-2.6084	down
gene-AFF3	0.0123754	2.44454	up
gene-CABCOCO1	0.0123878	2.81227	up
gene-PSMG2	0.0124074	1.23799	up
NewGene_8889	0.0124294	-1.65926	down
gene-NLGN4Y	0.0124651	1.17232	up
gene-LOC121108794	0.0124993	1.73481	up
gene-ELF3	0.0125116	-1.65159	down
NewGene_16342	0.0125511	0.960106	up
gene-LOC769510	0.0127683	-1.02145	down
gene-AGR2	0.0127748	-2.2317	down
gene-ST6GAL2	0.0127797	1.35531	up
gene-SYNGR3	0.012869	1.17952	up
gene-DDX25	0.0128716	3.55932	up
gene-SPOCK3	0.0129521	2.01137	up
gene-RAB3C	0.0130003	1.21348	up
NewGene_11521	0.0130204	-1.85099	down
gene-KLHL35	0.0130852	-2.00944	down
NewGene_3702	0.0133052	-1.55678	down
NewGene_14991	0.0133184	2.15506	up
gene-INA	0.0133923	2.92283	up
gene-SLCO1A2	0.0134205	2.19432	up
gene-COL28A1	0.0134374	1.68735	up
gene-LOC121108947	0.0134768	1.05791	up
gene-RSPH14	0.0134815	3.13996	up
NewGene_8530	0.0135232	-1.2865	down
gene-OGDH	0.0136035	0.634905	up
gene-ZAR1	0.0136257	-1.1282	down
gene-DHX34	0.0136302	0.828743	up
gene-PUDP	0.0136533	1.54008	up
gene-DDX4	0.0136896	2.55971	up
gene-GFRA3	0.0136911	2.68011	up
NewGene_9083	0.0137052	-1.86371	down
gene-LDHA	0.0137554	1.06196	up
gene-HMP19	0.0137651	2.26368	up
gene-LOC420362	0.0137854	1.2986	up
NewGene_4983	0.0139198	-1.57533	down
NewGene_16700	0.013964	2.78288	up
gene-LBX1	0.0139869	-3.37205	down
gene-LOC419112	0.0139963	-1.3143	down
NewGene_5194	0.0140755	-2.45927	down
gene-TCTE1	0.014114	2.96486	up
NewGene_18468	0.0141442	1.29304	up
gene-GPR137C	0.0141531	-1.06226	down
NewGene_4582	0.0142258	-2.35719	down
gene-EGR1	0.0143077	1.29707	up
gene-FAM89A	0.014321	-0.948819	down
gene-LOC100859629	0.0143284	0.767967	up
gene-CDKN1A	0.0143634	-1.16878	down
gene-FAM129A	0.014383	0.795724	up
gene-BRSK1	0.0144131	2.09491	up
gene-CDADC1	0.0144467	1.66448	up
gene-PDE1C	0.0144948	1.67029	up
gene-NINJ2	0.0146048	2.46624	up
gene-BCKDK	0.0146114	0.893059	up
NewGene_5720	0.0146512	-1.5354	down
gene-LOC101748661	0.0147385	-1.5025	down
NewGene_9745	0.0147399	-2.25624	down
gene-UGT8L	0.014818	-1.49124	down
NewGene_11951	0.0150259	-2.19148	down
NewGene_15527	0.0151006	-1.10449	down
gene-CA3A	0.0151063	3.02117	up
NewGene_5718	0.0151457	-2.25719	down
gene-CNTD1	0.0152488	1.75715	up
gene-TBX6	0.0153464	1.73886	up
gene-KLHDC8A	0.0153849	-0.968616	down
gene-FAM177A1	0.0155075	0.639252	up
NewGene_4260	0.0155498	-2.49336	down
NewGene_3103	0.0157194	-1.6761	down
gene-LOC107050390	0.0157332	2.26728	up
NewGene_3330	0.0157698	-1.52937	down
gene-PTPDC1	0.0157868	1.92492	up
NewGene_3635	0.0158054	-1.50754	down
gene-RAMP2	0.0158409	0.979159	up
gene-CPNE2	0.0158409	1.22526	up
gene-HTR1E	0.015892	1.78431	up
gene-TTLL7	0.0159065	1.17656	up
gene-TUBB4B	0.0159079	1.67794	up
gene-BBS7	0.0159454	1.48791	up
gene-NCAPD3	0.0159664	-0.746281	down
gene-KATNAL2	0.0161182	2.41862	up
gene-LHX1	0.0161737	2.56888	up
gene-SYCP2	0.0162775	3.4968	up
NewGene_12407	0.0162785	2.16081	up
gene-DIRAS2	0.0163034	2.05217	up
gene-SMC1B	0.0163216	3.25149	up
gene-FAM150B	0.0164051	2.17386	up
gene-GANC	0.0165026	0.983101	up
gene-CDO1	0.0165772	1.52864	up
gene-FGG	0.0166988	1.28837	up
gene-CATH3	0.0167278	3.02157	up
gene-CFAP54	0.0167647	2.28486	up
gene-HEPH	0.0168982	-0.942724	down
NewGene_10179	0.0169884	-1.59111	down
gene-GLCCI1	0.0169996	1.07645	up
NewGene_9838	0.017031	-1.13042	down
gene-PIM1	0.0170837	-0.713302	down
gene-SNAP47	0.0171536	-1.20679	down
gene-NT5E	0.0171558	2.26137	up
gene-SLC11A1	0.0172027	1.7786	up
NewGene_6289	0.0172175	-1.81332	down
NewGene_2722	0.0172928	-2.536	down
gene-CEP19	0.0173838	2.04186	up
gene-GJB3	0.01742	-1.43012	down
gene-LOC121106611	0.0174955	1.49147	up
gene-RASD1	0.017598	0.920298	up
gene-ZCCHC11	0.0176138	0.752472	up
gene-UTP15	0.0176802	-0.72516	down
gene-CYFIP2	0.0177028	0.848188	up
gene-TTLL10	0.0177069	2.87507	up
gene-ZMYND19	0.0177096	-0.970823	down
gene-HSD17B2	0.0177444	-1.14407	down
gene-AvBD1	0.0177628	2.72789	up
gene-EGFL6	0.0178132	1.8796	up
gene-BCAS1	0.0178438	1.5162	up
NewGene_9782	0.0180092	-1.33681	down
gene-PLS1	0.0180689	-1.1066	down
gene-CCDC181	0.0181082	2.49718	up
gene-CEP290	0.0181436	1.32025	up
gene-ABCG4	0.0181499	-1.2369	down
gene-CEP55	0.01815	-0.924236	down
gene-MDH1B	0.0181763	3.66997	up
gene-AGTR1	0.0182058	1.67005	up
gene-ROCK1	0.018254	0.761931	up
gene-LYGL	0.0182971	2.20331	up
gene-AMER2	0.0184383	2.332	up
NewGene_11968	0.0184783	-1.89328	down
NewGene_3158	0.0184931	-1.68177	down
gene-LOC422426	0.0186771	1.45244	up
gene-SPACA9	0.0186861	2.93537	up
gene-GDPD5	0.0187495	-0.778885	down
gene-SFXN4	0.0187591	-1.02909	down
gene-DMRT2	0.0187616	1.53384	up
NewGene_1305	0.0188097	-1.54821	down
gene-CDK5R2	0.018845	-1.8234	down
gene-SPIA5	0.0189025	-1.61402	down
gene-MUC13	0.0189588	1.86379	up
NewGene_6607	0.0190042	-1.26524	down
gene-H1FOO	0.0190098	-1.25206	down
gene-ELOB	0.0190837	0.720637	up
gene-REC8	0.019174	2.97019	up
gene-LOC107055388	0.0191921	1.30863	up
gene-YBX1	0.0193172	0.680998	up
gene-AXDND1	0.0194267	2.27429	up
NewGene_13	0.0196131	-1.95804	down
NewGene_1215	0.0196534	-1.47575	down
NewGene_8007	0.0196557	-2.04247	down
gene-SPTLC2	0.0196757	-0.736699	down
gene-URB1	0.0197304	-0.85883	down
gene-AQP9	0.0198033	1.38072	up
NewGene_12425	0.0199467	-1.58866	down
gene-LRRN3	0.0200072	1.93079	up
gene-MYH11	0.0200185	0.95596	up
gene-CRISPLD1	0.0200566	0.798917	up
NewGene_10783	0.0200592	-1.32897	down
gene-PRDM1	0.0200834	1.27138	up
gene-LOC107049264	0.0200881	2.23681	up
gene-MYBL1	0.0201665	1.89605	up
gene-CPEB2	0.0201713	1.51915	up
gene-LOC121107789	0.0202099	3.07316	up
gene-LOC416530	0.0202733	-0.743385	down
NewGene_6135	0.0203149	-1.69669	down
gene-LOC121113084	0.0203595	-2.16021	down
gene-SPDYA	0.0203627	2.35015	up
gene-LOC107050473	0.0204696	2.0073	up
gene-MAPRE3	0.0205411	1.2179	up
NewGene_10493	0.0205954	-1.3326	down
gene-SNX8	0.0206284	-0.836436	down
NewGene_14812	0.0206775	1.12922	up
gene-EFCAB1	0.0206852	2.06278	up
gene-CAMKK1	0.0206882	1.61952	up
gene-CSRP1	0.0207551	0.802321	up
gene-ZP3	0.0207572	1.27622	up
gene-TPCN3	0.0207917	-1.10098	down
gene-FAM178B	0.020817	4.27598	up
gene-MORN3	0.0208898	2.62111	up
gene-LOC121108904	0.0209022	2.52068	up
gene-TFPI2	0.0209495	-0.846098	down
NewGene_7800	0.0209789	-1.37624	down
gene-MRPL55	0.0209843	1.3564	up
gene-ABCB11	0.0210786	2.28167	up
gene-CSF2RB	0.0211544	1.70942	up
gene-MTTPL	0.0211743	-1.21251	down
gene-FAM210B	0.0212804	-0.808887	down
gene-SENP2	0.0212905	1.61948	up
gene-CSGALNACT1	0.0212925	1.39039	up
gene-GAS7	0.0213743	0.756306	up
gene-LECT2	0.0214422	3.80581	up
gene-PAK5	0.0214598	1.71723	up
gene-MPP1	0.0214825	0.710159	up
gene-CCDC157	0.0215486	2.63961	up
gene-LOC121107733	0.0216142	0.826199	up
gene-CDA	0.0216195	1.59169	up
gene-RBM44	0.0216377	1.91272	up
NewGene_4566	0.0216581	-2.55344	down
gene-KIFC1	0.0216782	-1.25179	down
gene-PREPL	0.0217102	0.761028	up
gene-OLFML2A	0.0218557	0.595321	up
gene-LAMB3	0.0221665	1.07662	up
NewGene_10947	0.0222327	-1.80384	down
gene-ARHGAP20	0.0222631	1.20064	up
gene-OGFOD3	0.0222875	-0.805845	down
NewGene_2030	0.0223997	1.93653	up
gene-LZTFL1	0.0224143	2.85231	up
gene-KIAA0040	0.0224504	0.997771	up
gene-LSM3	0.0225366	-1.0013	down
gene-COL6A6	0.0225369	2.16906	up
gene-PRUNE2	0.0225651	1.38348	up
gene-MCOLN3	0.0226049	1.24106	up
gene-TOPAZ1	0.0226215	3.18853	up
gene-GIMAP7L5	0.0226377	0.756552	up
gene-STMN2	0.0226626	2.4889	up
gene-PLEK	0.022714	-0.999889	down
NewGene_11233	0.0227563	2.17612	up
gene-STIL	0.0227774	-0.918142	down
gene-USP6NL	0.0227954	0.600307	up
gene-LOC107052690	0.0228018	1.85075	up
NewGene_17923	0.0228102	-1.57567	down
NewGene_5056	0.0228472	-1.30201	down
gene-SORBS2	0.0229386	0.853732	up
NewGene_8882	0.0229551	-1.36762	down
gene-RAB39A	0.0229749	1.77539	up
NewGene_5685	0.0229892	-1.44262	down
NewGene_8861	0.0229951	-2.52274	down
NewGene_11010	0.0230318	-1.60651	down
NewGene_15382	0.0230747	-1.36034	down
NewGene_17261	0.0231344	-1.85139	down
gene-PACSIN3	0.0231544	-0.907767	down
gene-FAM109A	0.023224	-1.24161	down
gene-NCAM2	0.0232708	-2.32975	down
NewGene_14804	0.0232785	1.0103	up
gene-AGPAT2	0.0232834	-1.012	down
NewGene_14065	0.0232844	-1.40872	down
gene-NABP2	0.0233101	0.769121	up
NewGene_355	0.0233131	-1.52062	down
gene-LOC100859848	0.0234027	0.963963	up
gene-CEP41	0.0234348	1.73391	up
gene-MPP6	0.023441	1.53941	up
gene-TMEM170A	0.0234736	-0.71798	down
NewGene_3789	0.0234987	-1.63528	down
gene-SOCS1L	0.0235534	-0.854031	down
gene-GIT2	0.0235553	0.688092	up
gene-NFIC	0.023593	0.709	up
NewGene_9403	0.0235938	1.58927	up
gene-ESYT3	0.0236165	-1.28589	down
gene-MTFR1	0.0236907	0.965105	up
gene-NQO2	0.0237022	0.586491	up
gene-SYCE2	0.0237852	2.27003	up
gene-H6PD	0.0237892	-0.938644	down
gene-KAZALD1	0.0237939	-1.46593	down
gene-LOC107050463	0.0238206	2.62013	up
NewGene_6217	0.023908	-1.03894	down
gene-PKNOX2	0.0239442	1.07383	up
gene-VEGFD	0.0240089	0.993077	up
gene-SOX9	0.0240396	1.28441	up
gene-LOC121113363	0.0240653	-1.67849	down
gene-ATP6V1D	0.0240657	0.857837	up
gene-CCM2L	0.0241066	-1.43383	down
gene-ECM2	0.0241651	0.904413	up
gene-CDCA7	0.0242042	-0.596186	down
gene-TBC1D30	0.0243019	-0.65509	down
NewGene_6528	0.0243337	-1.88879	down
gene-TBC1D9	0.0244042	-0.629471	down
gene-MAP1LC3C	0.0244548	-0.857194	down
gene-SFT2D2	0.0244648	-0.589422	down
gene-MHCY9	0.0244683	-2.47962	down
gene-NRIP2	0.0244736	2.53406	up
gene-ACACB	0.0245146	1.8086	up
NewGene_8666	0.0245327	-2.34162	down
gene-AHRR	0.0246166	2.36785	up
NewGene_4157	0.0247613	-1.36507	down
gene-AQP3	0.0248004	-1.23143	down
gene-AK8	0.0248855	2.25647	up
gene-ACSL6	0.0249183	2.01404	up
gene-NEIL2	0.0249752	-1.54492	down
gene-SLC4A3	0.025015	1.63711	up
gene-GRAPL	0.0250274	1.35462	up
gene-FABP5	0.025071	1.32071	up
gene-ARMC3	0.0252306	2.3181	up
NewGene_11269	0.0254257	-1.27223	down
gene-TMEM178B	0.0254454	1.65664	up
gene-TRIB2	0.0254817	-0.595242	down
gene-BIRC7	0.0255171	-1.34306	down
gene-STXBP6	0.0255186	-0.601742	down
gene-CNR1	0.0256326	1.76312	up
gene-HSD3B1	0.0256956	1.15557	up
gene-SLF2	0.0256988	-0.672964	down
gene-COMT	0.025709	0.792033	up
gene-NKX3-2	0.025767	2.41506	up
gene-ILDR2	0.0258213	1.14581	up
gene-GPLD1	0.0258698	2.2122	up
gene-LOC121111686	0.0259236	1.01611	up
gene-CCNI	0.0259298	0.718488	up
gene-LARP6	0.0259312	0.655733	up
gene-PPIF	0.0259439	-0.952681	down
gene-LOC770492	0.02597	-1.09436	down
gene-IHH	0.0259851	-2.22834	down
gene-LGI2	0.0259863	-0.767651	down
gene-TDRD15	0.0259871	-0.691894	down
gene-SCML4	0.026046	-1.19649	down
gene-POU3F1	0.0260885	-1.49327	down
NewGene_3107	0.0261026	-1.66846	down
NewGene_870	0.026187	1.00839	up
gene-KANK1	0.0262312	0.63805	up
gene-CHST4	0.0262746	-1.30856	down
NewGene_12441	0.0263085	-1.41006	down
gene-PAPOLG	0.0263897	-1.17569	down
gene-DNAJC15	0.026433	0.75647	up
gene-GAS8	0.0264515	1.08297	up
gene-DCBLD1	0.02654	-1.16356	down
gene-KCNK2	0.0265738	-1.42579	down
gene-PITPNM1	0.0266147	1.37758	up
NewGene_4695	0.0266383	-1.78563	down
NewGene_7813	0.0266458	-1.2103	down
gene-PTN	0.0266529	0.691677	up
NewGene_6173	0.0268042	-1.01927	down
gene-MYH1D	0.0268432	3.25063	up
gene-TSPAN10	0.026993	-1.60103	down
gene-HRH3	0.0270067	-0.972059	down
gene-PSME1	0.0270245	0.886063	up
gene-MHCY15	0.0270624	-2.26872	down
gene-NDST3	0.0270955	0.838024	up
gene-KCNA6	0.0271284	0.848894	up
NewGene_12699	0.0272865	1.49349	up
NewGene_5002	0.027374	-1.36677	down
gene-CASZ1	0.0274379	-0.785662	down
gene-EPB41L4B	0.0274433	1.95028	up
NewGene_1729	0.0275663	-3.08645	down
NewGene_1738	0.0275732	-1.02542	down
NewGene_3866	0.0276656	-1.65309	down
gene-C11orf91	0.0277044	2.87994	up
gene-PKIG	0.0277291	0.844568	up
gene-TNMD	0.0277483	1.48027	up
NewGene_11862	0.0278012	-1.66239	down
gene-BICD1	0.0278896	0.812997	up
NewGene_16943	0.0279343	-1.90613	down
NewGene_8545	0.0279414	2.36262	up
gene-NT5C2	0.0279775	0.818039	up
NewGene_2000	0.0280083	-1.99343	down
NewGene_12033	0.0280217	1.85066	up
gene-MRPS27	0.028039	0.642295	up
gene-SRRL	0.0280579	0.702523	up
gene-IRF2	0.0280968	0.720325	up
gene-CMTR2	0.028127	-0.641084	down
gene-TVP23A	0.0281536	1.8732	up
gene-MGLL	0.0281564	0.603874	up
gene-LOC100858984	0.0281673	2.56245	up
NewGene_3195	0.0281901	-1.73334	down
gene-C20orf85	0.0282128	1.94491	up
gene-SOX17	0.0282153	-1.31875	down
gene-SOHO1	0.0282456	-1.40947	down
NewGene_17270	0.0282631	-0.988563	down
gene-CA12	0.0283114	-1.03561	down
gene-MYL6	0.0283126	0.876691	up
gene-PAQR7	0.0283374	-0.703916	down
gene-PPP1R3B	0.0283913	-1.13517	down
NewGene_2007	0.0284251	1.04245	up
gene-POLR3A	0.0284282	-0.917217	down
gene-DMRTB1	0.028452	3.52509	up
gene-CYP2D6	0.0284734	1.01823	up
gene-MCMDC2	0.0285482	2.53932	up
gene-MYL2	0.0285489	-1.37767	down
gene-BTBD10	0.0285584	-0.629542	down
gene-MAD2L1BP	0.0286816	-0.800608	down
gene-ETV4	0.0287138	-1.07906	down
gene-LOC419888	0.028757	1.10911	up
gene-MPZ	0.0287912	2.10898	up
NewGene_4960	0.0288294	-1.23556	down
gene-GEMIN8	0.0288884	0.839132	up
gene-IRAG2	0.0289189	-0.85339	down
gene-SEPT14	0.0289589	0.913792	up
gene-ARMC2	0.0289674	1.86328	up
gene-SLC2A9	0.0290431	-1.96728	down
gene-GMPR2	0.0291064	1.38985	up
gene-FBXO48	0.0291171	1.231	up
gene-TMEM192	0.0291388	-0.782296	down
gene-RBM11	0.0292296	1.00228	up
gene-EFCC1	0.029344	0.727529	up
gene-ITGBL1	0.029349	1.45966	up
gene-CA7	0.0294029	-1.29207	down
gene-SLC34A2	0.0294219	1.57763	up
gene-LOC107050476	0.0294308	-2.58951	down
gene-DNM3	0.0294879	1.60156	up
NewGene_5673	0.0295145	1.83692	up
NewGene_3685	0.0295862	-2.05828	down
NewGene_16750	0.0295904	2.56562	up
gene-LOC121108781	0.0296146	2.37937	up
gene-GPR75	0.0296556	1.13359	up
NewGene_9459	0.0296823	-1.20298	down
gene-RLN3	0.0297053	-1.71313	down
gene-PIH1D2	0.0298063	1.51578	up
gene-C27H17ORF105	0.0298245	2.41517	up
gene-EIF4E1B	0.0298401	-1.45472	down
gene-SVOP	0.0298628	-1.03897	down
gene-FAM110C	0.0299773	-0.726022	down
gene-SEMA4B	0.0299943	-0.685354	down
gene-TMEM27	0.0301562	-0.975103	down
gene-WNT4	0.0301646	-1.4372	down
gene-CIB3	0.0301655	2.05951	up
gene-C2orf69	0.0301841	0.963293	up
NewGene_7836	0.0301877	-1.39921	down
gene-FAM234A	0.030288	-0.76999	down
gene-CELF6	0.0302962	1.1911	up
gene-PRODH	0.0303478	-0.850086	down
gene-LSM7	0.0303645	-0.64924	down
gene-DNAAF1	0.030414	2.84301	up
gene-STMN3	0.0305103	0.938662	up
gene-PTHLH	0.030517	-0.887026	down
NewGene_1544	0.030671	-2.49827	down
NewGene_4328	0.0306879	-1.54666	down
gene-PEX5L	0.0307055	1.94524	up
gene-SPATA17	0.0307535	2.54271	up
NewGene_18406	0.0307726	-1.51493	down
gene-LOC107052249	0.0308761	-0.667974	down
gene-IQUB	0.0308867	2.57686	up
NewGene_13537	0.0308968	2.37416	up
gene-KIF21B	0.0309116	-0.787289	down
gene-ARMT1	0.0309465	1.56281	up
gene-RAB10L	0.0309638	1.05954	up
gene-TMEM169	0.0311561	-0.887781	down
gene-LMNAL	0.0311764	-0.782001	down
NewGene_7663	0.0312302	-1.2369	down
gene-SLC15A5	0.0312925	-1.3504	down
gene-FAM84A	0.0313203	-0.834262	down
gene-MTUS2	0.0314448	1.27507	up
gene-COL20A1	0.0315472	1.14491	up
gene-ESPL1	0.0315621	-0.645999	down
gene-TAGLN	0.0315823	0.897922	up
gene-TOR1AIP1	0.0316047	-0.88922	down
gene-SLC5A7	0.0316124	2.64592	up
gene-SEMA4G	0.0316227	-0.660411	down
gene-ZYG11A	0.0317442	-0.759391	down
gene-ABCB5	0.0317966	-0.737815	down
gene-PAQR8	0.0318265	1.13619	up
gene-ESRP1	0.0319107	-1.12665	down
gene-GFI1	0.0320066	2.01269	up
gene-NOD1	0.0320546	0.754937	up
gene-YDJC	0.0321423	1.44549	up
gene-NTRK2	0.0321464	0.851022	up
gene-PRAG1	0.0322113	-1.1678	down
gene-GAD1	0.0322754	2.65672	up
NewGene_8027	0.0323116	-1.36757	down
NewGene_10500	0.0323231	-1.85703	down
gene-GALE	0.0323314	-0.720424	down
gene-SLC39A8	0.0323491	-1.59376	down
gene-C20orf112	0.0323867	0.938257	up
NewGene_1321	0.0324508	-1.33991	down
NewGene_5962	0.0325423	-0.614145	down
gene-CLEC3B	0.0325633	0.901488	up
gene-SNCB	0.0325702	-1.06002	down
gene-DCLRE1B	0.0326027	-0.803154	down
gene-LOC422895	0.0326145	1.61391	up
gene-TMEM150C	0.0326182	-0.665345	down
gene-GPR174	0.0326617	1.46369	up
NewGene_2817	0.0326687	2.04664	up
gene-UROC1	0.0326787	1.45513	up
gene-SNAP23	0.0327707	-0.595413	down
gene-NDRG4	0.0328251	0.894608	up
gene-LMBRD1	0.032884	-0.685732	down
gene-FAM84B	0.0329166	-0.676076	down
gene-PFKM	0.0330756	1.30614	up
gene-DUSP21	0.033082	2.48208	up
gene-TMEM254	0.0330924	0.858919	up
gene-KIF24	0.0331703	1.55307	up
gene-FBXL15	0.0331729	-0.946233	down
gene-TMLHE	0.0331787	-0.762098	down
gene-RGS4	0.0332736	1.0251	up
NewGene_6128	0.0332818	3.68184	up
NewGene_3200	0.0333244	-1.41379	down
gene-TLL1	0.0333361	-0.741497	down
NewGene_10468	0.0333635	-2.13586	down
gene-LOC121106615	0.0334257	2.28001	up
gene-FSIP1	0.0334307	1.72786	up
gene-ECT2	0.0334337	-0.769098	down
NewGene_3108	0.0335319	-1.55058	down
gene-ARHGAP15	0.0335812	0.999582	up
gene-CD74	0.0336238	0.747336	up
NewGene_9698	0.0336642	-1.80438	down
gene-SH2D4A	0.0336644	-0.79736	down
gene-PARP9	0.0337058	0.75982	up
gene-EGR4	0.03374	1.7855	up
gene-RIBC1	0.0337729	2.80629	up
gene-DTNB	0.0338469	1.30421	up
NewGene_12541	0.0338995	-1.64012	down
gene-KLHL9	0.033926	-0.967405	down
gene-LOC107049018	0.0341699	1.16068	up
NewGene_6332	0.0341752	-2.90963	down
NewGene_6035	0.0342145	-1.51044	down
gene-EPSTI1	0.0342443	1.63872	up
NewGene_3417	0.0342808	-1.14427	down
gene-C8orf88	0.0344309	3.19543	up
gene-BG-like_antigen_1	0.0344858	-1.5119	down
NewGene_7325	0.0344932	-1.83476	down
gene-DTWD1	0.034496	0.751269	up
gene-POLN	0.034597	1.73607	up
NewGene_11901	0.034698	-0.907058	down
gene-MYO5C	0.0347476	-1.35425	down
gene-ANKEF1	0.0347729	4.17371	up
gene-RIDA	0.0348332	-0.815853	down
gene-GYG2	0.0348367	1.70807	up
NewGene_4174	0.0348401	2.14293	up
gene-CNTN5	0.0348835	0.962107	up
gene-SYT6	0.0349952	1.05598	up
gene-KCNQ2	0.0350212	1.13217	up
gene-LCP2	0.0350271	1.71964	up
NewGene_5870	0.0351181	-1.10391	down
gene-ATP1B4	0.0352148	1.18589	up
gene-SELENOO	0.0352523	-0.638937	down
gene-TSEN54	0.0352752	-0.752764	down
gene-AGT	0.0353346	-1.12393	down
NewGene_1171	0.0353431	1.56202	up
gene-CCDC9	0.0353659	1.49112	up
gene-SYK	0.0353826	1.13591	up
gene-SPATA46	0.0353898	2.22242	up
gene-RUNDC3A	0.0354779	2.09049	up
gene-GLTSCR1L	0.035518	0.965952	up
gene-HYLS1	0.0355298	1.38314	up
gene-CYP26A1	0.0355413	-1.39354	down
gene-EBF3	0.0355432	1.04643	up
gene-MGAT4D	0.0357013	1.63479	up
gene-RIMS3	0.0357137	1.67207	up
gene-MIEF2	0.0357651	-0.934101	down
gene-SLC25A42	0.0357797	-0.876411	down
gene-FRMPD3	0.0357831	1.51083	up
gene-LYAR	0.0358472	0.93035	up
gene-PRELID3A	0.0359078	1.67115	up
gene-WWTR1	0.0359916	0.599434	up
NewGene_10931	0.0360371	2.04621	up
NewGene_12075	0.0360525	-1.93704	down
gene-MORC1	0.0361241	1.08918	up
NewGene_5704	0.0363543	-1.71205	down
NewGene_17942	0.0363868	-1.40044	down
gene-KIF13B	0.0364434	0.633579	up
NewGene_15373	0.0365165	2.28403	up
gene-DBF4B	0.0365305	-0.928845	down
NewGene_12316	0.0365535	-1.36914	down
NewGene_5063	0.0365842	-1.44944	down
gene-STBD1	0.0366214	-1.18316	down
gene-IFIT5	0.0366359	2.60667	up
gene-CLIP1	0.0366512	0.707351	up
gene-BG8	0.036657	-1.48329	down
NewGene_11106	0.0367166	2.35185	up
gene-STRIP2	0.0369582	-0.883412	down
gene-THEMIS2	0.0370436	1.48556	up
gene-NDUFA4	0.0370541	0.627221	up
gene-EFCAB5	0.0370737	1.58931	up
gene-RASGRP1	0.037179	0.777585	up
gene-TRPV1	0.0373484	2.00811	up
gene-SULT6B1L	0.0373618	1.30354	up
NewGene_276	0.0373765	2.82922	up
gene-ITPR2	0.0373906	0.785925	up
NewGene_8801	0.0374458	-1.51522	down
NewGene_1796	0.037499	1.63592	up
gene-KMT5A	0.0375023	-0.88892	down
NewGene_15497	0.0375078	-1.47031	down
gene-EIF4ENIF1	0.0375964	-0.680203	down
gene-EXOC3L	0.0377071	-0.714452	down
gene-ZEB1	0.037708	0.646005	up
NewGene_9035	0.0377202	-1.27532	down
gene-DTNA	0.0377204	0.616974	up
NewGene_11724	0.0378721	-1.34755	down
gene-C4orf17	0.0379574	1.75578	up
NewGene_8706	0.038017	1.92878	up
gene-FPGT	0.0380403	-0.837242	down
gene-MAB21L4	0.0381134	-1.5177	down
gene-KCNK7	0.0381779	1.05079	up
NewGene_14986	0.0383725	1.63708	up
gene-DRC7	0.0384936	2.16018	up
NewGene_9364	0.0384939	-1.57642	down
gene-ADAMTS15	0.0385532	-1.1481	down
gene-SLC7A7	0.038593	0.843302	up
gene-INTS9	0.038603	0.833151	up
NewGene_7656	0.0386143	-1.4765	down
gene-SORBS1	0.0386519	0.660286	up
gene-ST6GALNAC2	0.0386629	-1.02632	down
gene-GALK2	0.0386729	0.594412	up
gene-VENTX	0.0386747	-1.81321	down
gene-SPO11	0.0386854	-0.802612	down
gene-PTPRZ1	0.038693	1.19567	up
gene-LOC770574	0.0387079	-1.58885	down
gene-TNR	0.0387811	2.25473	up
gene-SLCO4A1	0.0389447	2.12611	up
gene-METTL3	0.0389912	0.726508	up
gene-GPR85	0.0390176	2.07507	up
gene-LOC772381	0.0390526	-1.72886	down
gene-NANOG	0.0390649	-1.2955	down
NewGene_5567	0.0392026	1.38887	up
gene-CHRDL2	0.0392525	1.34323	up
gene-SYPL1	0.0392724	-1.22682	down
gene-NANOS1	0.0393687	-0.887268	down
NewGene_6953	0.0394034	-1.48819	down
gene-SGO2	0.0394044	1.53072	up
gene-ZPAX	0.0394435	-1.33462	down
gene-IQCD	0.0394564	1.87905	up
gene-FBXW7	0.0395217	1.05243	up
gene-LOC107049779	0.0395596	3.6526	up
gene-P2RX1	0.0396187	1.2199	up
gene-ODF2	0.0396663	0.891226	up
gene-ADAM32L2	0.0396895	1.37448	up
gene-KIAA1191	0.0397912	-0.771056	down
gene-RWDD1	0.0398553	0.61153	up
gene-ETNK1	0.0400573	0.905224	up
NewGene_3762	0.0400679	2.50055	up
NewGene_13296	0.0402411	-1.60494	down
gene-USP42	0.0403209	0.979547	up
gene-CCDC191	0.0403311	0.935723	up
gene-CCDC152	0.0403393	1.42557	up
gene-SV2B	0.0403832	1.92713	up
gene-MIS18A	0.0404683	1.13177	up
NewGene_10592	0.0405749	-1.45252	down
NewGene_14924	0.0405778	2.10284	up
gene-LCMT1	0.0406429	-0.994573	down
gene-ECE2	0.04074	0.686692	up
gene-LOC121106439	0.0407864	-1.7802	down
gene-R3HDM2	0.0409265	0.85129	up
gene-PKDCCB	0.0409301	-1.04492	down
NewGene_5896	0.040937	-1.4796	down
NewGene_17649	0.0409978	-1.62912	down
gene-VWA2	0.040998	-1.35313	down
gene-ALPK2	0.0411046	1.93418	up
gene-C1orf228	0.0411266	1.42616	up
gene-PAQR9	0.0412583	1.48087	up
gene-LAMA2	0.0413865	0.710436	up
gene-TRAF3IP1	0.0417361	0.899138	up
gene-CYSLTR1	0.0417881	-0.799546	down
NewGene_8957	0.0418643	-1.73285	down
gene-IFT74	0.0418833	1.16305	up
NewGene_1810	0.0419891	-1.43478	down
gene-SIDT1	0.0420874	-0.705389	down
gene-DPF3	0.0421892	-0.678778	down
gene-ITGA2B	0.0421954	1.84882	up
gene-LOC121110302	0.0422613	-2.01783	down
gene-E2F7	0.0422841	-0.890684	down
gene-ACHE	0.0422841	1.24031	up
gene-DDO	0.0424057	0.780449	up
gene-SNX10	0.0424161	-0.745046	down
gene-UBE2G2	0.0424597	-0.599931	down
gene-LHCGR	0.0425993	0.864324	up
gene-SPNS3	0.0426301	1.43797	up
gene-ZGRF1	0.0426341	1.45301	up
gene-CNRIP1	0.0426433	-1.33332	down
gene-ELOVL1	0.0426819	-0.825581	down
NewGene_9904	0.0427936	1.88638	up
gene-SC5D	0.0428402	0.836557	up
gene-ENPP6	0.0428986	1.54239	up
gene-LOC101749378	0.0429245	1.08799	up
gene-MYO1G	0.0429362	1.06868	up
gene-TMEM121	0.043061	-1.07914	down
gene-ENKD1	0.0430613	-0.628931	down
gene-BMP5	0.0431519	0.919823	up
gene-ZP3L2	0.043257	-1.22327	down
NewGene_9431	0.0432867	2.00348	up
gene-SULT4A1	0.0433006	0.584996	up
gene-CTXN2	0.0433455	1.73457	up
gene-LRRC9	0.043436	1.71635	up
gene-CCK	0.0434512	-1.43473	down
gene-ADAMTS14	0.0435553	-0.710692	down
gene-PPHLN1	0.0437564	0.991309	up
NewGene_5321	0.0437845	-1.23319	down
gene-ABCA12	0.0438738	1.50456	up
gene-BLK	0.0439145	1.46943	up
gene-FASLG	0.0439941	2.34932	up
gene-CHAF1A	0.0440411	-0.693046	down
gene-AHR2	0.044091	1.77064	up
NewGene_8982	0.0441017	-1.87117	down
gene-ALB	0.0441104	1.1191	up
gene-GTSF1	0.0441375	1.44655	up
NewGene_7061	0.0441398	-1.29173	down
NewGene_2343	0.0442096	-2.15111	down
gene-DNAJB13	0.0442143	2.72038	up
gene-ZAP70	0.0442855	1.37808	up
gene-ADH4	0.0442963	-0.712873	down
NewGene_6472	0.0442995	-1.59366	down
gene-CADM2	0.044333	1.7411	up
gene-CCDC73	0.044347	1.39542	up
gene-CFAP36	0.0444181	0.832087	up
gene-C4H4orf54	0.0444258	1.39077	up
gene-FLT3	0.0445992	1.48881	up
gene-TRAIP	0.0446709	-0.645926	down
gene-RFWD3	0.0446891	-0.736269	down
gene-RPGR	0.0448413	1.69696	up
NewGene_5950	0.0448685	2.52987	up
gene-MMD	0.0448723	0.651822	up
gene-LRPAP1	0.0449546	0.637522	up
gene-KLHL26	0.0449865	0.742984	up
gene-DOCK2	0.0450156	0.953483	up
NewGene_8481	0.0450441	-1.18282	down
gene-IRAK4	0.0450922	0.671707	up
gene-GDPD2	0.0451243	-1.22568	down
gene-DRC1	0.0451434	2.28135	up
gene-LOC101751279	0.0452342	-1.7598	down
gene-MYLKSML	0.0453129	-1.09829	down
gene-SALL4	0.0453937	-1.04083	down
gene-CRYAB	0.0455754	1.66562	up
gene-PARP11	0.0455809	0.852016	up
NewGene_5391	0.0456259	1.93433	up
gene-ST6GALNAC5	0.0456381	1.14229	up
gene-C9orf72	0.0457224	1.22598	up
NewGene_7493	0.0458374	-1.75723	down
gene-TICRR	0.0458688	-0.629102	down
gene-FGL2	0.0458797	0.852577	up
gene-GK5	0.0460157	1.47532	up
NewGene_2662	0.0460738	-1.19333	down
gene-IFT27	0.0461212	0.725099	up
gene-RCAN1	0.0461648	1.0567	up
gene-TNNI3K	0.0462226	-1.31898	down
gene-DOCK3	0.0462338	1.22698	up
NewGene_9455	0.0462539	-1.39091	down
gene-CEP104	0.0462852	1.19677	up
gene-RAP1A	0.0462901	0.666241	up
NewGene_7859	0.0463129	-1.24599	down
gene-SLC7A14	0.0463316	1.01436	up
gene-LOC101750889	0.0463884	1.37554	up
gene-LOC121108525	0.0464496	-1.36434	down
gene-NTPCR	0.0464864	-0.832217	down
NewGene_9827	0.0465552	-2.00339	down
NewGene_11037	0.046584	-0.646065	down
gene-TDRP	0.0465945	0.968857	up
gene-PLA2G15	0.0466252	-0.807654	down
gene-PRR15	0.0468624	-1.02012	down
gene-LOC769512	0.0469422	-1.23046	down
gene-SCARA5	0.0469559	0.807406	up
gene-OSGIN2	0.0470077	1.23921	up
gene-FNBP1	0.0470166	0.585832	up
gene-SP8	0.0470988	2.24884	up
gene-PHOSPHO2	0.0471509	-0.766443	down
gene-PHYKPL	0.0472349	0.854103	up
gene-BCDIN3D	0.0472703	-0.920221	down
gene-LOC121109701	0.0472889	-1.30072	down
NewGene_9280	0.0473386	-1.34362	down
gene-SPATA18	0.0473457	1.53861	up
gene-DNAH17	0.0473857	2.73971	up
gene-RAB32	0.0474564	-1.09179	down
NewGene_1398	0.0474729	-1.18102	down
gene-RSPO4	0.0475315	-0.719888	down
gene-ZNRF2	0.0475994	1.09257	up
gene-TGDS	0.0476581	-0.985672	down
gene-FOLH1	0.0476704	0.973748	up
gene-FYTTD1	0.0477105	1.17947	up
gene-ARFRP1	0.0477421	-0.592686	down
gene-TNFRSF10B	0.0477776	-0.974543	down
gene-KLHL6	0.047792	0.802489	up
NewGene_10526	0.0478175	-1.49077	down
NewGene_14930	0.0478815	3.40272	up
gene-DEPDC7	0.0479058	-0.844158	down
gene-RND2	0.0479274	-1.28307	down
NewGene_7702	0.048037	1.97532	up
gene-NLRP3	0.0480969	0.888219	up
gene-ANO2	0.048133	-1.08633	down
gene-IGSF10	0.0481355	0.999397	up
gene-SPOCK1	0.0481559	1.73411	up
gene-COL19A1	0.0481673	0.696277	up
NewGene_12334	0.0481741	1.768	up
gene-SLC19A2	0.0481771	-1.07098	down
gene-SCUBE2	0.0481859	1.27933	up
gene-ST8SIA2	0.0482485	-0.770416	down
gene-DNMT3B	0.0483156	-1.53435	down
NewGene_7425	0.0483535	1.59312	up
NewGene_9324	0.04848	1.83775	up
gene-SERPING1	0.0485103	0.754705	up
gene-LRWD1	0.0486185	1.05079	up
gene-ISYNA1	0.0486212	1.12242	up
gene-DNAH10	0.0486648	3.42847	up
gene-NIPAL1	0.0486678	-0.926801	down
gene-IGF2BP1	0.0486781	-1.06729	down
gene-SUV39H2	0.048736	1.28318	up
gene-CYP2AB3	0.048746	1.92721	up
gene-ESRP2	0.0487848	-1.0881	down
gene-LOC121106928	0.0488005	-2.10738	down
NewGene_9692	0.048814	-1.85002	down
gene-CLDN1	0.0488422	-1.08422	down
gene-LOC417113	0.04889	-0.590153	down
gene-ENO4	0.0489094	1.82067	up
gene-TRMT10A	0.0490551	1.00202	up
gene-OPA1	0.0490899	-0.612945	down
NewGene_17219	0.0491402	1.6457	up
gene-SLC35G1	0.0491433	-0.788873	down
NewGene_8380	0.0492009	-0.786672	down
NewGene_13972	0.0492223	0.64299	up
gene-CHN1	0.0492885	0.650279	up
gene-DUSP15	0.049295	1.4787	up
gene-DMRTA2	0.0493024	2.38191	up
gene-TMEM72	0.0493309	-2.71238	down
gene-SAMSN1	0.0493538	1.16866	up
gene-GPD1L2	0.0495717	1.19002	up
NewGene_6756	0.0496499	-1.68646	down
NewGene_9515	0.0496701	-1.57988	down
gene-LOC107053690	0.0497516	-1.11501	down
NewGene_1106	0.0498972	-1.26592	down
