# Supplementary material for: Multiomics analyses reveal high yield-related genes in the hypothalamic-pituitary-ovarian/liver axis of chicken
Source: Poult Sci. 2024 Sep 2;103(12):104276. doi: 10.1016/j.psj.2024.104276 (PMC11426133; doi:10.1016/j.psj.2024.104276)
Supplement: Supplementary file 10 [file mmc10.xlsx]

## Sheet: HH_vs_LH
KEGG_A_class	KEGG_B_class	ID	Pathway	GeneRatio	BgRatio	enrich_factor	pvalue	qvalue	geneID	gene_number	Contained
Organismal Systems	Circulatory system	ko04270	Vascular smooth muscle contraction	0.0842	0.0208	4.06	0.000750042	0.0536872	gene-ACTA2;gene-ACTG2;gene-AVP;gene-GNAQ;gene-LOC121106439;gene-LOC121106441;gene-MYH11;gene-MYL9	8	up&down
Cellular Processes	Cellular community - eukaryotes	ko04540	Gap junction	0.0526	0.0147	3.58	0.012754	0.221008	gene-DRD1;gene-GNAQ;gene-LOC100857858;gene-LOC121106439;gene-LOC121106441	5	up&down
Environmental Information Processing	Signaling molecules and interaction	ko04512	ECM-receptor interaction	0.0842	0.0347	2.42	0.017043	0.221008	gene-CHADL;gene-CHIR-IG1-5;gene-COL9A3;gene-COMP;gene-FREM1;gene-LAMC3;gene-LOC112531119;gene-LOC112531171	8	down
Environmental Information Processing	Signaling molecules and interaction	ko04080	Neuroactive ligand-receptor interaction	0.1158	0.0565	2.05	0.0176799	0.221008	gene-ADRA2B;gene-AVP;gene-CGA;gene-DRD1;gene-GHRH;gene-GRPR;gene-HTR1D;gene-NPBWR1;gene-PRL;gene-PRLHRL;gene-SSTR3	11	up&down
Organismal Systems	Immune system	ko04610	Complement and coagulation cascades	0.0211	0.0022	9.53	0.0180521	0.221008	gene-F13A1;gene-F5	2	up&down
Cellular Processes	Transport and catabolism	ko04145	Phagosome	0.0737	0.0286	2.58	0.0185257	0.221008	gene-ATP6V1G3;gene-COMP;gene-LOC100857858;gene-MARCO;gene-MHCY35;gene-MHCY6;gene-TLR1A	7	up&down
Metabolism	Metabolism of other amino acids	ko00480	Glutathione metabolism	0.0316	0.0078	4.05	0.0375416	0.326813	NewGene_11671;gene-CHAC1;gene-NAT8	3	up&down
Cellular Processes	Cellular community - eukaryotes	ko04510	Focal adhesion	0.0737	0.0333	2.21	0.0383327	0.326813	gene-CHADL;gene-COL9A3;gene-COMP;gene-LAMC3;gene-LOC121106439;gene-LOC121106441;gene-MYL9	7	up&down
Metabolism	Amino acid metabolism	ko00280	Valine, leucine and isoleucine degradation	0.0316	0.0082	3.83	0.0431241	0.326813	NewGene_15013;gene-AOX2;gene-HMGCLL1	3	up&down
Organismal Systems	Endocrine system	ko04916	Melanogenesis	0.0421	0.015	2.8	0.0540868	0.326813	gene-GNAQ;gene-LOC121106439;gene-LOC121106441;gene-WNT6	4	up&down
Environmental Information Processing	Signal transduction	ko04022	cGMP-PKG signaling pathway	0.0105	0.0006	17.88	0.0547892	0.326813	gene-RGS2	1	down
Organismal Systems	Endocrine system	ko04935	Growth hormone synthesis, secretion and action	0.0105	0.0006	17.88	0.0547892	0.326813	gene-GHRH	1	up
Organismal Systems	Endocrine system	ko04928	Parathyroid hormone synthesis, secretion and action	0.0105	0.0009	11.92	0.0810591	0.437693	gene-BGLAP	1	down
Organismal Systems	Sensory system	ko04740	Olfactory transduction	0.0105	0.001	10.22	0.0939219	0.437693	gene-RGS2	1	down
Human Diseases	Infectious disease: viral	ko05166	Human T-cell leukemia virus 1 infection	0.0105	0.001	10.22	0.0939219	0.437693	gene-RANBP3L	1	down
Cellular Processes	Cellular community - eukaryotes	ko04530	Tight junction	0.0526	0.0258	2.04	0.0978373	0.437693	gene-LOC100857858;gene-MYH11;gene-MYL9;gene-NF2L;gene-PATJ	5	up&down
Organismal Systems	Endocrine system	ko04921	Oxytocin signaling pathway	0.0105	0.0012	8.94	0.106606	0.448869	gene-RGS2	1	down
Metabolism	Amino acid metabolism	ko00350	Tyrosine metabolism	0.0211	0.0062	3.41	0.116365	0.462738	gene-AOX2;gene-SNTG1	2	up&down
Metabolism	Metabolism of cofactors and vitamins	ko00750	Vitamin B6 metabolism	0.0105	0.0015	7.15	0.131451	0.470455	gene-AOX2	1	down
Organismal Systems	Development and regeneration	ko04380	Osteoclast differentiation	0.0105	0.0015	7.15	0.131451	0.470455	gene-FHL5	1	down
Metabolism	Lipid metabolism	ko00072	Synthesis and degradation of ketone bodies	0.0105	0.0022	4.77	0.19061	0.542356	gene-HMGCLL1	1	up
Environmental Information Processing	Signaling molecules and interaction	ko04060	Cytokine-cytokine receptor interaction	0.0632	0.0411	1.54	0.194916	0.542356	NewGene_16743;gene-CCR6;gene-IL4R;gene-LOC121106433;gene-PRL;gene-TNFRSF4	6	up&down
Environmental Information Processing	Signal transduction	ko04020	Calcium signaling pathway	0.0526	0.033	1.6	0.203786	0.542356	gene-DRD1;gene-GNAQ;gene-GRPR;gene-LOC121106439;gene-LOC121106441	5	up&down
Metabolism	Lipid metabolism	ko00600	Sphingolipid metabolism	0.0211	0.009	2.34	0.20975	0.542356	gene-GALC;gene-LOC423719	2	up&down
Genetic Information Processing	Replication and repair	ko03460	Fanconi anemia pathway	0.0211	0.009	2.34	0.20975	0.542356	gene-FANCE;gene-RMI2	2	up&down
Environmental Information Processing	Signal transduction	ko04070	Phosphatidylinositol signaling system	0.0316	0.0166	1.9	0.209846	0.542356	gene-LOC121106439;gene-LOC121106441;gene-PIK3C2G	3	up&down
Metabolism	Lipid metabolism	ko00120	Primary bile acid biosynthesis	0.0105	0.0025	4.21	0.213142	0.542356	gene-CYP27A1	1	down
Metabolism	Metabolism of cofactors and vitamins	ko00770	Pantothenate and CoA biosynthesis	0.0105	0.0026	3.97	0.224174	0.542356	gene-LOC107056139	1	down
Environmental Information Processing	Signal transduction	ko04150	mTOR signaling pathway	0.0421	0.0259	1.63	0.231816	0.542356	gene-ATP6V1G3;gene-LOC121106439;gene-LOC121106441;gene-WNT6	4	up&down
Organismal Systems	Immune system	ko04620	Toll-like receptor signaling pathway	0.0316	0.0177	1.79	0.235627	0.542356	gene-CTSK;gene-LOC121106433;gene-TLR1A	3	up&down
Metabolism	Energy metabolism	ko00910	Nitrogen metabolism	0.0105	0.0029	3.58	0.24578	0.542356	gene-CA3B	1	down
Organismal Systems	Digestive system	ko04974	Protein digestion and absorption	0.0105	0.0029	3.58	0.24578	0.542356	gene-COL10A1	1	up
Environmental Information Processing	Signal transduction	ko04310	Wnt signaling pathway	0.0421	0.0268	1.57	0.250042	0.542356	gene-LOC121106439;gene-LOC121106441;gene-SFRP2;gene-WNT6	4	up&down
Environmental Information Processing	Signal transduction	ko04370	VEGF signaling pathway	0.0211	0.0105	2.01	0.261573	0.545618	gene-LOC121106439;gene-LOC121106441	2	up&down
Organismal Systems	Sensory system	ko04744	Phototransduction	0.0105	0.0032	3.25	0.266791	0.545618	gene-PDE6B	1	down
Organismal Systems	Circulatory system	ko04260	Cardiac muscle contraction	0.0211	0.0109	1.93	0.277197	0.551152	gene-ACTC1;gene-CACNA2D3	2	up&down
Metabolism	Amino acid metabolism	ko00340	Histidine metabolism	0.0105	0.0035	2.98	0.287223	0.555651	gene-HNMT	1	down
Environmental Information Processing	Signaling molecules and interaction	ko04514	Cell adhesion molecules	0.0421	0.029	1.45	0.296816	0.5591	gene-MHCY35;gene-MHCY6;gene-NLGN1;gene-VSIG1	4	up&down
Organismal Systems	Circulatory system	ko04261	Adrenergic signaling in cardiomyocytes	0.0316	0.0206	1.53	0.311675	0.572035	gene-ACTC1;gene-CACNA2D3;gene-GNAQ	3	up&down
Organismal Systems	Endocrine system	ko03320	PPAR signaling pathway	0.0211	0.0127	1.66	0.339299	0.574973	NewGene_15013;gene-CYP27A1	2	up&down
Metabolism	Carbohydrate metabolism	ko00650	Butanoate metabolism	0.0105	0.0044	2.38	0.345198	0.574973	gene-HMGCLL1	1	up
Metabolism	Glycan biosynthesis and metabolism	ko00534	Glycosaminoglycan biosynthesis - heparan sulfate / heparin	0.0105	0.0047	2.23	0.363466	0.574973	gene-LOC423822	1	up
Environmental Information Processing	Signal transduction	ko04010	MAPK signaling pathway	0.0526	0.042	1.25	0.368201	0.574973	gene-CACNA2D3;gene-IGF2;gene-LOC121106439;gene-LOC121106441;gene-NTF3	5	up&down
Environmental Information Processing	Signal transduction	ko04012	ErbB signaling pathway	0.0211	0.0137	1.54	0.374842	0.574973	gene-LOC121106439;gene-LOC121106441	2	up&down
Cellular Processes	Transport and catabolism	ko04142	Lysosome	0.0316	0.0233	1.36	0.380873	0.574973	gene-CTSK;gene-GALC;gene-LOC423719	3	up&down
Environmental Information Processing	Signal transduction	ko04371	Apelin signaling pathway	0.0316	0.0237	1.33	0.392312	0.574973	gene-ACTA2;gene-GNAQ;gene-GNB3	3	down
Organismal Systems	Endocrine system	ko04912	GnRH signaling pathway	0.0211	0.0144	1.46	0.399765	0.574973	gene-CGA;gene-GNAQ	2	up&down
Metabolism	Xenobiotics biodegradation and metabolism	ko00982	Drug metabolism - cytochrome P450	0.0105	0.0054	1.93	0.406959	0.574973	gene-AOX2	1	down
Organismal Systems	Development and regeneration	ko04360	Axon guidance	0.0105	0.0054	1.93	0.406959	0.574973	gene-SEMA3B	1	down
Human Diseases	Infectious disease: bacterial	ko05132	Salmonella infection	0.0421	0.0344	1.22	0.414998	0.574973	gene-LOC121107581;gene-MYL9;gene-PIK3C2G;gene-TLR1A	4	up&down
Genetic Information Processing	Replication and repair	ko03410	Base excision repair	0.0105	0.0056	1.88	0.415298	0.574973	gene-TRPC2L	1	down
Cellular Processes	Cell growth and death	ko04216	Ferroptosis	0.0105	0.0057	1.83	0.423521	0.574973	gene-CGTL	1	down
Metabolism	Lipid metabolism	ko00071	Fatty acid degradation	0.0105	0.0059	1.79	0.43163	0.574973	NewGene_15013	1	up
Organismal Systems	Immune system	ko04621	NOD-like receptor signaling pathway	0.0316	0.0253	1.25	0.433766	0.574973	gene-ANTXR1;gene-ARRDC4;gene-GBP	3	down
Metabolism	Amino acid metabolism	ko00380	Tryptophan metabolism	0.0105	0.0065	1.63	0.462951	0.602501	gene-AOX2	1	down
Metabolism	Energy metabolism	ko00190	Oxidative phosphorylation	0.0211	0.0172	1.22	0.48986	0.6254	gene-ATP6V1G3;gene-NDUFA1	2	up&down
Metabolism	Metabolism of cofactors and vitamins	ko00830	Retinol metabolism	0.0105	0.0074	1.43	0.506758	0.6254	gene-AOX2	1	down
Environmental Information Processing	Membrane transport	ko02010	ABC transporters	0.0105	0.0074	1.43	0.506758	0.6254	gene-ABCB11	1	down
Metabolism	Carbohydrate metabolism	ko00010	Glycolysis / Gluconeogenesis	0.0105	0.0091	1.15	0.584038	0.708556	gene-LOC107051217	1	up
Cellular Processes	Cell growth and death	ko04210	Apoptosis	0.0211	0.0213	0.99	0.606344	0.723358	gene-CTSK;gene-LOC100857858	2	up&down
Metabolism	Global and overview maps	ko01212	Fatty acid metabolism	0.0105	0.01	1.05	0.618055	0.725242	NewGene_15013	1	up
Environmental Information Processing	Signal transduction	ko04330	Notch signaling pathway	0.0105	0.0103	1.02	0.628771	0.725916	gene-MAML3	1	down
Genetic Information Processing	Folding, sorting and degradation	ko03018	RNA degradation	0.0105	0.0107	0.98	0.644289	0.731756	gene-PNLDC1	1	up
Metabolism	Amino acid metabolism	ko00310	Lysine degradation	0.0105	0.011	0.95	0.654276	0.731756	gene-PRDM6	1	down
Metabolism	Metabolism of cofactors and vitamins	ko00760	Nicotinate and nicotinamide metabolism	0.0105	0.0115	0.92	0.668738	0.736424	gene-AOX2	1	down
Metabolism	Carbohydrate metabolism	ko00562	Inositol phosphate metabolism	0.0105	0.0127	0.83	0.704443	0.740476	gene-PIK3C2G	1	up
Genetic Information Processing	Folding, sorting and degradation	ko04141	Protein processing in endoplasmic reticulum	0.0211	0.0258	0.82	0.707863	0.740476	gene-DNAJA1;gene-HSPB9	2	down
Cellular Processes	Transport and catabolism	ko04146	Peroxisome	0.0105	0.0128	0.82	0.70863	0.740476	gene-HMGCLL1	1	up
Cellular Processes	Cell growth and death	ko04218	Cellular senescence	0.0211	0.0261	0.81	0.713797	0.740476	gene-MHCY35;gene-MHCY6	2	down
Human Diseases	Infectious disease: viral	ko05168	Herpes simplex virus 1 infection	0.0316	0.0433	0.73	0.786266	0.802668	gene-LOC100858196;gene-MHCY35;gene-MHCY6	3	up&down
Metabolism	Lipid metabolism	ko00564	Glycerophospholipid metabolism	0.0105	0.0165	0.64	0.796176	0.802668	gene-LCAT	1	down
Cellular Processes	Cell motility	ko04810	Regulation of actin cytoskeleton	0.0211	0.033	0.64	0.826679	0.817151	gene-MYH11;gene-MYL9	2	down
Cellular Processes	Cell growth and death	ko04110	Cell cycle	0.0105	0.0191	0.55	0.842545	0.817151	gene-CDC7	1	down
Environmental Information Processing	Signal transduction	ko04350	TGF-beta signaling pathway	0.0105	0.0193	0.55	0.84479	0.817151	gene-DCN	1	down
Genetic Information Processing	Translation	ko03013	RNA transport	0.0211	0.0368	0.57	0.870448	0.830744	gene-LOC121108727;gene-NUP210	2	up&down
Metabolism	Nucleotide metabolism	ko00230	Purine metabolism	0.0105	0.0258	0.41	0.917668	0.86386	gene-PDE6B	1	down
Cellular Processes	Transport and catabolism	ko04144	Endocytosis	0.0211	0.0445	0.47	0.929285	0.86386	gene-MHCY35;gene-MHCY6	2	down

## Sheet: HP_vs_LP
KEGG_A_class	KEGG_B_class	ID	Pathway	GeneRatio	BgRatio	enrich_factor	pvalue	qvalue	geneID	gene_number	Contained
Environmental Information Processing	Signaling molecules and interaction	ko04080	Neuroactive ligand-receptor interaction	0.1111	0.0565	1.97	0.000163782	0.0266965	gene-ADM;gene-AVPR1A;gene-CGA;gene-CRHR2;gene-CTSG;gene-DRD2;gene-FNDC1;gene-GABRA1;gene-GABRA2;gene-GABRG2;gene-GABRG3;gene-GHRHR;gene-GRIA3;gene-GRID1;gene-GRID2;gene-GRIK2;gene-GRIN2C;gene-GRM7;gene-GRP;gene-HTR1B;gene-KBP;gene-LEPR;gene-LOC427517;gene-MCHR2;gene-NPY;gene-NPY7R;gene-PDYN;gene-POMC;gene-PRL;gene-PRLHR;gene-RLN3;gene-TSPO2	32	up&down
Metabolism	Metabolism of cofactors and vitamins	ko00790	Folate biosynthesis	0.0208	0.0047	4.42	0.00196567	0.160202	gene-AKR1B1;gene-ALPI;gene-ALPL;gene-GCH1;gene-PCBD2;gene-TPH2	6	up&down
Organismal Systems	Endocrine system	ko04912	GnRH signaling pathway	0.0312	0.0144	2.17	0.0226288	0.713539	gene-ADCY8;gene-ATF4;gene-CAMK2G;gene-CGA;gene-EGR1;gene-GNAQ;gene-LOC427517;gene-LOC769729;gene-PRKCA	9	up&down
Metabolism	Metabolism of cofactors and vitamins	ko00730	Thiamine metabolism	0.0104	0.0022	4.72	0.0234921	0.713539	gene-AK5;gene-ALPI;gene-ALPL	3	up&down
Cellular Processes	Cellular community - eukaryotes	ko04540	Gap junction	0.0312	0.0147	2.12	0.025434	0.713539	gene-ADCY8;gene-DRD2;gene-GNAI1;gene-GNAQ;gene-LOC100857858;gene-PRKCA;gene-TUBA4AL;gene-TUBA8A;gene-TUBAL3	9	up&down
Organismal Systems	Circulatory system	ko04261	Adrenergic signaling in cardiomyocytes	0.0382	0.0206	1.85	0.0349972	0.713539	gene-ADCY8;gene-ATF4;gene-ATP1B1;gene-ATP2A3;gene-CACNA2D3;gene-CAMK2G;gene-CREB3L1;gene-GNAI1;gene-GNAQ;gene-PRKCA;gene-RAPGEF3	11	up&down
Cellular Processes	Transport and catabolism	ko04142	Lysosome	0.0417	0.0233	1.79	0.0356267	0.713539	gene-ABCB9;gene-ARSB;gene-ATP6AP1L;gene-CTSE;gene-CTSG;gene-FAM189A2;gene-HEXB;gene-LOC100857883;gene-SLC11A2;gene-SORCS1;gene-SORCS3;gene-TINAGL1	12	up&down
Organismal Systems	Endocrine system	ko04921	Oxytocin signaling pathway	0.0069	0.0012	5.9	0.0423478	0.713539	gene-LOC769729;gene-RGS2	2	up
Metabolism	Amino acid metabolism	ko00330	Arginine and proline metabolism	0.0174	0.0072	2.41	0.0551901	0.713539	gene-CKMT2;gene-L3HYPDH;gene-MAOB;gene-PYCR1;gene-SRM	5	up&down
Cellular Processes	Cellular community - eukaryotes	ko04510	Focal adhesion	0.0521	0.0333	1.57	0.0561947	0.713539	gene-COL4A3;gene-COL4A4;gene-ITGA8;gene-ITGB4;gene-LOC101748153;gene-LOC107050724;gene-MYLK4;gene-PARVB;gene-PARVG;gene-PIK3R1;gene-PRKCA;gene-RAP1A;gene-RELN;gene-TLN2;gene-TP53TG5	15	up&down
Environmental Information Processing	Signal transduction	ko04014	Ras signaling pathway	0.0104	0.0031	3.37	0.0570257	0.713539	gene-LOC769729;gene-RASA4B;gene-RASAL1	3	up
Organismal Systems	Development and regeneration	ko04320	Dorso-ventral axis formation	0.0069	0.0015	4.72	0.0643769	0.713539	gene-R3HDM2;gene-RASGEF1B	2	down
Organismal Systems	Endocrine system	ko04916	Melanogenesis	0.0278	0.015	1.85	0.0670501	0.713539	gene-ADCY8;gene-CAMK2G;gene-CREB3L1;gene-GNAI1;gene-GNAQ;gene-POMC;gene-PRKCA;gene-WNT1	8	up&down
Organismal Systems	Endocrine system	ko04914	Progesterone-mediated oocyte maturation	0.0243	0.0125	1.94	0.0680444	0.713539	gene-ADCY8;gene-CDK2;gene-CPEB2;gene-GNAI1;gene-PDE3B;gene-PIK3R1;gene-RPS6KA6	7	up&down
Organismal Systems	Development and regeneration	ko04360	Axon guidance	0.0139	0.0054	2.55	0.0698365	0.713539	gene-ABLIM3;gene-PLXNB3;gene-SEMA3D;gene-UNC5D	4	down
Metabolism	Glycan biosynthesis and metabolism	ko00514	Other types of O-glycan biosynthesis	0.0174	0.0078	2.23	0.0726209	0.713539	gene-B3GLCT;gene-CERCAM;gene-GALNT14;gene-GALNT2;gene-ST6GAL1	5	up&down
Metabolism	Amino acid metabolism	ko00340	Histidine metabolism	0.0104	0.0035	2.95	0.0791634	0.713539	gene-FTCD;gene-LOC771456;gene-MAOB	3	up&down
Cellular Processes	Cell growth and death	ko04210	Apoptosis	0.0347	0.0213	1.63	0.0876117	0.713539	gene-ATF4;gene-FOS;gene-LOC100857858;gene-LOC100857883;gene-PARP3;gene-PIK3R1;gene-TRAIL-LIKE;gene-TUBA4AL;gene-TUBA8A;gene-TUBAL3	10	up&down
Metabolism	Metabolism of other amino acids	ko00430	Taurine and hypotaurine metabolism	0.0069	0.0018	3.93	0.0893489	0.713539	gene-GAD2;gene-GADL1	2	up&down
Genetic Information Processing	Replication and repair	ko03450	Non-homologous end-joining	0.0069	0.0019	3.63	0.102736	0.713539	gene-FEN1;gene-SHISA6	2	down
Metabolism	Amino acid metabolism	ko00380	Tryptophan metabolism	0.0139	0.0065	2.14	0.114632	0.713539	gene-AADAT;gene-AANAT;gene-MAOB;gene-TPH2	4	up&down
Environmental Information Processing	Signal transduction	ko04068	FoxO signaling pathway	0.0312	0.0197	1.58	0.114862	0.713539	gene-CDK2;gene-HOMER1;gene-KLF2;gene-LOC107056270;gene-PIK3R1;gene-PLK2;gene-RASGEF1B;gene-SMAD4;gene-TRAIL-LIKE	9	up&down
Metabolism	Amino acid metabolism	ko00260	Glycine, serine and threonine metabolism	0.0139	0.0066	2.1	0.121867	0.713539	gene-GLDC;gene-MAOB;gene-PSAT1;gene-PSPH	4	up&down
Cellular Processes	Cellular community - eukaryotes	ko04550	Signaling pathways regulating pluripotency of stem cells	0.0035	0.0004	7.86	0.121891	0.713539	gene-SKIL	1	down
Organismal Systems	Nervous system	ko04726	Serotonergic synapse	0.0035	0.0004	7.86	0.121891	0.713539	gene-LOC769729	1	up
Metabolism	Amino acid metabolism	ko00360	Phenylalanine metabolism	0.0069	0.0022	3.14	0.130956	0.713539	gene-MAOB;gene-TAT	2	up
Organismal Systems	Circulatory system	ko04270	Vascular smooth muscle contraction	0.0312	0.0208	1.51	0.143734	0.713539	gene-ADCY8;gene-ADM;gene-AVPR1A;gene-GNAQ;gene-KCNMB2;gene-KCNMB4;gene-LOC769729;gene-MYLK4;gene-PRKCA	9	up&down
Organismal Systems	Immune system	ko04672	Intestinal immune network for IgA production	0.0139	0.0071	1.97	0.144688	0.713539	gene-BLB1;gene-CXCL12;gene-CXCR4;gene-DMB2	4	up
Environmental Information Processing	Signal transduction	ko04371	Apelin signaling pathway	0.0347	0.0237	1.47	0.145156	0.713539	gene-ADCY8;gene-BECN1;gene-EGR1;gene-GNAI1;gene-GNAQ;gene-GNG11;gene-KLF2;gene-MYLK4;gene-PDE3B;gene-SMAD4	10	up&down
Environmental Information Processing	Signal transduction	ko04010	MAPK signaling pathway	0.0556	0.042	1.32	0.152239	0.713539	gene-ANGPT2;gene-ANGPT4;gene-ATF4;gene-CACNA1I;gene-CACNA2D3;gene-DUSP1;gene-DUSP10;gene-FOS;gene-HSPA8;gene-IGF2;gene-IL1RAP;gene-LOC769729;gene-MAPK8IP3;gene-PRKCA;gene-RAP1A;gene-RPS6KA6	16	up&down
Metabolism	Glycan biosynthesis and metabolism	ko00534	Glycosaminoglycan biosynthesis - heparan sulfate / heparin	0.0104	0.0047	2.21	0.152362	0.713539	gene-EXTL1;gene-HS3ST3A1;gene-HS3ST5	3	up&down
Environmental Information Processing	Signal transduction	ko04022	cGMP-PKG signaling pathway	0.0035	0.0006	5.9	0.159136	0.713539	gene-RGS2	1	up
Organismal Systems	Endocrine system	ko04913	Ovarian steroidogenesis	0.0035	0.0006	5.9	0.159136	0.713539	gene-LOC769729	1	up
Environmental Information Processing	Membrane transport	ko02010	ABC transporters	0.0139	0.0074	1.89	0.16076	0.713539	gene-ABCB5;gene-ABCB9;gene-ABCC5;gene-ABCG2	4	up&down
Metabolism	Glycan biosynthesis and metabolism	ko00513	Various types of N-glycan biosynthesis	0.0139	0.0075	1.85	0.169032	0.713539	gene-ALG12;gene-B4GALNT4;gene-HEXB;gene-STT3B	4	up&down
Metabolism	Global and overview maps	ko01230	Biosynthesis of amino acids	0.0174	0.0103	1.68	0.174634	0.713539	gene-ENO2;gene-GSL;gene-PSAT1;gene-PSPH;gene-PYCR1	5	up&down
Metabolism	Metabolism of cofactors and vitamins	ko00670	One carbon pool by folate	0.0069	0.0026	2.62	0.17597	0.713539	gene-FTCD;gene-MTHFD2	2	up&down
Metabolism	Metabolism of other amino acids	ko00480	Glutathione metabolism	0.0139	0.0078	1.78	0.186008	0.713539	gene-ANPEP;gene-GSTT1;gene-GSTT1L;gene-SRM	4	up&down
Organismal Systems	Endocrine system	ko04920	Adipocytokine signaling pathway	0.0174	0.0106	1.64	0.189158	0.713539	gene-C1QTNF5;gene-LEPR;gene-LOC419429;gene-NPY;gene-POMC	5	up&down
Metabolism	Amino acid metabolism	ko00400	Phenylalanine, tyrosine and tryptophan biosynthesis	0.0035	0.0007	4.72	0.194807	0.713539	gene-TAT	1	up
Organismal Systems	Sensory system	ko04750	Inflammatory mediator regulation of TRP channels	0.0035	0.0007	4.72	0.194807	0.713539	gene-LOC769729	1	up
Organismal Systems	Excretory system	ko04961	Endocrine and other factor-regulated calcium reabsorption	0.0035	0.0007	4.72	0.194807	0.713539	gene-CALB2	1	up
Human Diseases	Neurodegenerative disease	ko05012	Parkinson disease	0.0035	0.0007	4.72	0.194807	0.713539	gene-SNCAIP	1	up
Metabolism	Xenobiotics biodegradation and metabolism	ko00982	Drug metabolism - cytochrome P450	0.0104	0.0054	1.91	0.20577	0.713539	gene-GSTT1;gene-GSTT1L;gene-MAOB	3	up
Metabolism	Energy metabolism	ko00910	Nitrogen metabolism	0.0069	0.0029	2.36	0.207148	0.713539	gene-CA4;gene-GSL	2	up
Genetic Information Processing	Folding, sorting and degradation	ko04141	Protein processing in endoplasmic reticulum	0.0347	0.0258	1.35	0.208115	0.713539	gene-ATF4;gene-HSP90B1;gene-HSPA5;gene-HSPA8;gene-LOC107049468;gene-PDIA4;gene-SEL1L;gene-STT3B;gene-TXNDC11;gene-UBXN2B	10	up&down
Genetic Information Processing	Replication and repair	ko03410	Base excision repair	0.0104	0.0056	1.86	0.21693	0.713539	gene-FEN1;gene-PARP3;gene-POLD4	3	up&down
Cellular Processes	Cell growth and death	ko04216	Ferroptosis	0.0104	0.0057	1.81	0.228213	0.713539	gene-SLC11A2;gene-STEAP3;gene-TM4SF18	3	up
Environmental Information Processing	Signal transduction	ko04391	Hippo signaling pathway - fly	0.0035	0.0009	3.93	0.228969	0.713539	gene-FJX1	1	up
Organismal Systems	Nervous system	ko04730	Long-term depression	0.0035	0.0009	3.93	0.228969	0.713539	gene-LOC769729	1	up
Human Diseases	Cancer: overview	ko05231	Choline metabolism in cancer	0.0035	0.0009	3.93	0.228969	0.713539	gene-LOC769729	1	up
Metabolism	Glycan biosynthesis and metabolism	ko00531	Glycosaminoglycan degradation	0.0069	0.0032	2.14	0.238842	0.713539	gene-ARSB;gene-HEXB	2	up
Metabolism	Glycan biosynthesis and metabolism	ko00604	Glycosphingolipid biosynthesis - ganglio series	0.0069	0.0032	2.14	0.238842	0.713539	gene-HEXB;gene-SLC33A1	2	up&down
Metabolism	Glycan biosynthesis and metabolism	ko00510	N-Glycan biosynthesis	0.0139	0.0087	1.6	0.239834	0.713539	gene-ALG12;gene-MGAT5;gene-ST6GAL1;gene-STT3B	4	down
Cellular Processes	Cell motility	ko04810	Regulation of actin cytoskeleton	0.0417	0.033	1.26	0.241325	0.713539	gene-ARPC1B;gene-CXCL12;gene-CXCR4;gene-ERICH5;gene-IQGAP2;gene-ITGA8;gene-ITGB4;gene-LOC107050724;gene-MYLK4;gene-PIK3R1;gene-TMSB4Y;gene-TP53TG5	12	up&down
Metabolism	Glycan biosynthesis and metabolism	ko00532	Glycosaminoglycan biosynthesis - chondroitin sulfate / dermatan sulfate	0.0069	0.0034	2.05	0.254787	0.713539	gene-CHST11;gene-DSEL	2	up
Organismal Systems	Nervous system	ko04724	Glutamatergic synapse	0.0035	0.001	3.37	0.261687	0.713539	gene-LOC769729	1	up
Organismal Systems	Sensory system	ko04740	Olfactory transduction	0.0035	0.001	3.37	0.261687	0.713539	gene-RGS2	1	up
Human Diseases	Infectious disease: viral	ko05166	Human T-cell leukemia virus 1 infection	0.0035	0.001	3.37	0.261687	0.713539	gene-RANBP3L	1	down
Metabolism	Amino acid metabolism	ko00350	Tyrosine metabolism	0.0104	0.0062	1.68	0.262652	0.713539	gene-MAOB;gene-PNMT;gene-TAT	3	up&down
Metabolism	Carbohydrate metabolism	ko00040	Pentose and glucuronate interconversions	0.0069	0.0035	1.97	0.270753	0.723487	gene-AKR1B1;gene-KL	2	up&down
Metabolism	Glycan biosynthesis and metabolism	ko00511	Other glycan degradation	0.0069	0.0037	1.89	0.286709	0.753767	gene-FAM189A2;gene-HEXB	2	up
Organismal Systems	Immune system	ko04666	Fc gamma R-mediated phagocytosis	0.0035	0.0012	2.95	0.293022	0.758135	gene-LOC769729	1	up
Cellular Processes	Transport and catabolism	ko04145	Phagosome	0.0347	0.0286	1.22	0.307916	0.764409	gene-ATP6AP1L;gene-ATP6V1C2;gene-BLB1;gene-CYBA;gene-DMB2;gene-LOC100857858;gene-LOC100857883;gene-TUBA4AL;gene-TUBA8A;gene-TUBAL3	10	up&down
Environmental Information Processing	Signal transduction	ko04072	Phospholipase D signaling pathway	0.0035	0.0013	2.62	0.32303	0.764409	gene-LOC769729	1	up
Organismal Systems	Immune system	ko04664	Fc epsilon RI signaling pathway	0.0035	0.0013	2.62	0.32303	0.764409	gene-LOC769729	1	up
Cellular Processes	Cell growth and death	ko04114	Oocyte meiosis	0.0208	0.0162	1.29	0.323387	0.764409	gene-ADCY8;gene-CAMK2G;gene-CDK2;gene-CPEB2;gene-RPS6KA6;gene-YWHAH	6	up&down
Metabolism	Nucleotide metabolism	ko00230	Purine metabolism	0.0312	0.0258	1.21	0.324091	0.764409	gene-ADCY8;gene-AK5;gene-ENTPD2L;gene-ENTPD8;gene-GDA;gene-PDE10A;gene-PDE11A;gene-PDE3B;gene-PDE4C	9	up&down
Cellular Processes	Transport and catabolism	ko04137	Mitophagy - animal	0.0139	0.01	1.39	0.325774	0.764409	gene-ATF4;gene-BECN1;gene-LOC107051391;gene-LOC107056270	4	up&down
Environmental Information Processing	Signal transduction	ko04150	mTOR signaling pathway	0.0312	0.0259	1.21	0.330078	0.764409	gene-ATP6V1C2;gene-DEPTOR;gene-PIK3R1;gene-PRKCA;gene-PRR5;gene-RASGEF1B;gene-RPS6KA6;gene-SLC7A5;gene-WNT1	9	up&down
Metabolism	Amino acid metabolism	ko00270	Cysteine and methionine metabolism	0.0104	0.0071	1.47	0.332964	0.764409	gene-PSAT1;gene-SRM;gene-TAT	3	up&down
Metabolism	Metabolism of other amino acids	ko00410	beta-Alanine metabolism	0.0069	0.0043	1.63	0.349915	0.774844	gene-GAD2;gene-GADL1	2	up&down
Metabolism	Metabolism of cofactors and vitamins	ko00750	Vitamin B6 metabolism	0.0035	0.0015	2.36	0.35177	0.774844	gene-PSAT1	1	down
Environmental Information Processing	Signal transduction	ko04013	MAPK signaling pathway - fly	0.0035	0.0015	2.36	0.35177	0.774844	gene-RASGEF1B	1	down
Metabolism	Glycan biosynthesis and metabolism	ko00512	Mucin type O-glycan biosynthesis	0.0069	0.0044	1.57	0.36545	0.783795	gene-GALNT14;gene-GALNT2	2	up&down
Metabolism	Carbohydrate metabolism	ko00650	Butanoate metabolism	0.0069	0.0044	1.57	0.36545	0.783795	gene-GAD2;gene-HMGCLL1	2	up
Metabolism	Metabolism of cofactors and vitamins	ko00130	Ubiquinone and other terpenoid-quinone biosynthesis	0.0035	0.0018	1.97	0.405651	0.847708	gene-TAT	1	up
Human Diseases	Cancer: overview	ko05206	MicroRNAs in cancer	0.0035	0.0018	1.97	0.405651	0.847708	gene-PAQR9	1	down
Metabolism	Carbohydrate metabolism	ko00520	Amino sugar and nucleotide sugar metabolism	0.0104	0.0081	1.29	0.414578	0.855395	gene-HEXB;gene-LOC112529965;gene-PMM1	3	up&down
Metabolism	Global and overview maps	ko01210	2-Oxocarboxylic acid metabolism	0.0035	0.0019	1.81	0.430894	0.867108	gene-AADAT	1	down
Organismal Systems	Immune system	ko04611	Platelet activation	0.0035	0.0019	1.81	0.430894	0.867108	gene-LOC769729	1	up
Genetic Information Processing	Replication and repair	ko03030	DNA replication	0.0069	0.0052	1.35	0.440678	0.875982	gene-FEN1;gene-POLD4	2	up&down
Cellular Processes	Transport and catabolism	ko04140	Autophagy - animal	0.0243	0.0225	1.08	0.473848	0.905718	gene-BECN1;gene-DEPTOR;gene-LOC100857512;gene-LOC100857883;gene-LOC107056270;gene-PIK3R1;gene-TINAGL1	7	up&down
Metabolism	Lipid metabolism	ko00072	Synthesis and degradation of ketone bodies	0.0035	0.0022	1.57	0.47822	0.905718	gene-HMGCLL1	1	up
Organismal Systems	Immune system	ko04610	Complement and coagulation cascades	0.0035	0.0022	1.57	0.47822	0.905718	NewGene_3083	1	up
Environmental Information Processing	Signal transduction	ko04020	Calcium signaling pathway	0.0347	0.033	1.05	0.480167	0.905718	gene-ADCY8;gene-ATP2A3;gene-AVPR1A;gene-CACNA1I;gene-CAMK2G;gene-CXCR4;gene-GNAQ;gene-GRIN2C;gene-MYLK4;gene-PRKCA	10	up&down
Metabolism	Amino acid metabolism	ko00250	Alanine, aspartate and glutamate metabolism	0.0069	0.0056	1.24	0.48342	0.905718	gene-GAD2;gene-GSL	2	up
Organismal Systems	Endocrine system	ko03320	PPAR signaling pathway	0.0139	0.0127	1.1	0.498321	0.910707	NewGene_15013;gene-ACBD7;gene-C1QTNF5;gene-FABP3	4	up
Human Diseases	Cancer: overview	ko05202	Transcriptional misregulation in cancer	0.0035	0.0024	1.47	0.50039	0.910707	gene-LMO1	1	up
Metabolism	Carbohydrate metabolism	ko00051	Fructose and mannose metabolism	0.0069	0.0059	1.18	0.510774	0.910707	gene-AKR1B1;gene-PMM1	2	up&down
Metabolism	Lipid metabolism	ko00071	Fatty acid degradation	0.0069	0.0059	1.18	0.510774	0.910707	NewGene_15013;gene-LOC417013	2	up
Metabolism	Lipid metabolism	ko00120	Primary bile acid biosynthesis	0.0035	0.0025	1.39	0.521622	0.910707	gene-CH25H	1	up
Metabolism	Xenobiotics biodegradation and metabolism	ko00980	Metabolism of xenobiotics by cytochrome P450	0.0069	0.006	1.15	0.524091	0.910707	gene-GSTT1;gene-GSTT1L	2	up
Environmental Information Processing	Signal transduction	ko04070	Phosphatidylinositol signaling system	0.0174	0.0166	1.04	0.526366	0.910707	gene-PIK3C2G;gene-PIK3R1;gene-PPIP5K2;gene-PRKCA;gene-SYNJ2	5	up&down
Metabolism	Amino acid metabolism	ko00220	Arginine biosynthesis	0.0035	0.0026	1.31	0.541955	0.910707	gene-GSL	1	up
Metabolism	Glycan biosynthesis and metabolism	ko00603	Glycosphingolipid biosynthesis - globo and isoglobo series	0.0035	0.0026	1.31	0.541955	0.910707	gene-HEXB	1	up
Metabolism	Metabolism of cofactors and vitamins	ko00770	Pantothenate and CoA biosynthesis	0.0035	0.0026	1.31	0.541955	0.910707	gene-GADL1	1	down
Environmental Information Processing	Signal transduction	ko04012	ErbB signaling pathway	0.0139	0.0137	1.01	0.560603	0.926233	gene-CAMK2G;gene-NRG4;gene-PIK3R1;gene-PRKCA	4	up&down
Metabolism	Carbohydrate metabolism	ko00630	Glyoxylate and dicarboxylate metabolism	0.0069	0.0065	1.07	0.562559	0.926233	gene-GLDC;gene-GSL	2	up&down
Metabolism	Global and overview maps	ko01200	Carbon metabolism	0.0174	0.0175	0.99	0.572921	0.933862	gene-ENO2;gene-GLDC;gene-OGDH;gene-PSAT1;gene-PSPH	5	down
Environmental Information Processing	Signal transduction	ko04370	VEGF signaling pathway	0.0104	0.0105	1	0.585134	0.944325	gene-LOC769729;gene-PIK3R1;gene-PRKCA	3	up&down
Metabolism	Lipid metabolism	ko00100	Steroid biosynthesis	0.0035	0.0031	1.12	0.597928	0.955512	gene-SOAT1	1	down
Organismal Systems	Circulatory system	ko04260	Cardiac muscle contraction	0.0104	0.0109	0.96	0.613442	0.970787	gene-ATP1B1;gene-ATP2A3;gene-CACNA2D3	3	down
Genetic Information Processing	Replication and repair	ko03420	Nucleotide excision repair	0.0069	0.0074	0.94	0.632661	0.97316	gene-ERCC4;gene-POLD4	2	up&down
Environmental Information Processing	Signaling molecules and interaction	ko04060	Cytokine-cytokine receptor interaction	0.0382	0.0411	0.93	0.642968	0.97316	gene-BMP3;gene-CCL26;gene-CXCL12;gene-CXCL14;gene-CXCR4;gene-IL1RAP;gene-LEPR;gene-PRL;gene-TNFRSF25;gene-TNFRSF4;gene-TRAIL-LIKE	11	up&down
Genetic Information Processing	Replication and repair	ko03430	Mismatch repair	0.0035	0.0035	0.98	0.647082	0.97316	gene-POLD4	1	up
Cellular Processes	Cell growth and death	ko04110	Cell cycle	0.0174	0.0191	0.91	0.651623	0.97316	gene-CDK2;gene-CDKN1C;gene-E2F3;gene-SMAD4;gene-YWHAH	5	up&down
Environmental Information Processing	Signal transduction	ko04310	Wnt signaling pathway	0.0243	0.0268	0.91	0.658644	0.97316	gene-CAMK2G;gene-DAAM1;gene-NKD1;gene-PRKCA;gene-SMAD4;gene-THSD7B;gene-WNT1	7	up&down
Genetic Information Processing	Folding, sorting and degradation	ko03060	Protein export	0.0035	0.0037	0.94	0.662098	0.97316	gene-HSPA5	1	down
Genetic Information Processing	Translation	ko00970	Aminoacyl-tRNA biosynthesis	0.0069	0.0079	0.87	0.674342	0.97316	gene-ELAPOR1;gene-TARS	2	up&down
Environmental Information Processing	Signaling molecules and interaction	ko04512	ECM-receptor interaction	0.0312	0.0347	0.9	0.676691	0.97316	gene-COL4A3;gene-COL4A4;gene-EGFL6;gene-EGFLAM;gene-FRAS1;gene-ITGA8;gene-ITGB4;gene-LOC101748153;gene-RELN	9	up&down
Cellular Processes	Cell growth and death	ko04115	p53 signaling pathway	0.0104	0.0122	0.85	0.690363	0.97316	gene-CDK2;gene-SERPINB5;gene-STEAP3	3	up&down
Metabolism	Amino acid metabolism	ko00280	Valine, leucine and isoleucine degradation	0.0069	0.0082	0.84	0.693704	0.97316	NewGene_15013;gene-HMGCLL1	2	up
Cellular Processes	Cellular community - eukaryotes	ko04520	Adherens junction	0.0104	0.0124	0.84	0.69816	0.97316	gene-ERICH5;gene-LMO7;gene-SMAD4	3	up&down
Metabolism	Lipid metabolism	ko00565	Ether lipid metabolism	0.0069	0.0084	0.83	0.703025	0.97316	gene-ENPP2;gene-LOC769729	2	up&down
Metabolism	Carbohydrate metabolism	ko00020	Citrate cycle (TCA cycle)	0.0035	0.0041	0.84	0.703431	0.97316	gene-OGDH	1	down
Metabolism	Carbohydrate metabolism	ko00562	Inositol phosphate metabolism	0.0104	0.0127	0.82	0.713308	0.97316	gene-INPP5J;gene-PIK3C2G;gene-SYNJ2	3	up&down
Cellular Processes	Transport and catabolism	ko04146	Peroxisome	0.0104	0.0128	0.81	0.720659	0.97316	gene-HMGCLL1;gene-LOC107049500;gene-PEX2	3	up&down
Genetic Information Processing	Transcription	ko03020	RNA polymerase	0.0035	0.0044	0.79	0.728146	0.97316	gene-POLR3E	1	down
Genetic Information Processing	Folding, sorting and degradation	ko04130	SNARE interactions in vesicular transport	0.0035	0.0044	0.79	0.728146	0.97316	gene-VAMP2	1	down
Genetic Information Processing	Replication and repair	ko03460	Fanconi anemia pathway	0.0069	0.009	0.77	0.737977	0.97316	gene-ERCC4;gene-RMI2	2	up&down
Metabolism	Lipid metabolism	ko00062	Fatty acid elongation	0.0035	0.0046	0.76	0.739723	0.97316	gene-THEM4	1	up
Metabolism	Lipid metabolism	ko00592	alpha-Linolenic acid metabolism	0.0035	0.0047	0.74	0.750808	0.97316	gene-LOC769729	1	up
Cellular Processes	Transport and catabolism	ko04136	Autophagy - other	0.0035	0.0047	0.74	0.750808	0.97316	gene-BECN1	1	down
Cellular Processes	Cellular community - eukaryotes	ko04530	Tight junction	0.0208	0.0258	0.81	0.759032	0.97316	gene-LOC100857858;gene-RAP1A;gene-TJP3;gene-TUBA4AL;gene-TUBA8A;gene-TUBAL3	6	up&down
Metabolism	Metabolism of cofactors and vitamins	ko00860	Porphyrin and chlorophyll metabolism	0.0035	0.0049	0.71	0.761423	0.97316	gene-TM4SF18	1	up
Genetic Information Processing	Translation	ko03008	Ribosome biogenesis in eukaryotes	0.0174	0.0221	0.79	0.769283	0.97316	NewGene_12853;NewGene_17448;NewGene_18192;gene-VSTM2L;gene-VWC2	5	up&down
Human Diseases	Infectious disease: bacterial	ko05132	Salmonella infection	0.0278	0.0344	0.81	0.783077	0.97316	gene-ARPC1B;gene-DYL2;gene-ERICH5;gene-FHOD3;gene-FOS;gene-HSP90B1;gene-PIK3C2G;gene-TRAIL-LIKE	8	up&down
Cellular Processes	Cell growth and death	ko04217	Necroptosis	0.0174	0.0225	0.77	0.784025	0.97316	gene-CAMK2G;gene-GSL;gene-LOC101751709;gene-LOC769729;gene-TRAIL-LIKE	5	up&down
Metabolism	Xenobiotics biodegradation and metabolism	ko00983	Drug metabolism - other enzymes	0.0104	0.0143	0.73	0.786298	0.97316	gene-CES1L2;gene-GSTT1;gene-GSTT1L	3	up&down
Metabolism	Global and overview maps	ko01212	Fatty acid metabolism	0.0069	0.01	0.69	0.790722	0.97316	NewGene_15013;gene-LOC417013	2	up
Metabolism	Lipid metabolism	ko00591	Linoleic acid metabolism	0.0035	0.0054	0.64	0.799563	0.97316	gene-LOC769729	1	up
Environmental Information Processing	Signal transduction	ko04330	Notch signaling pathway	0.0069	0.0103	0.67	0.803974	0.97316	gene-LOC121106455;gene-RBPJL	2	up&down
Human Diseases	Infectious disease: viral	ko05168	Herpes simplex virus 1 infection	0.0347	0.0433	0.8	0.807507	0.97316	gene-BLB1;gene-DMB2;gene-GIMAP7L5;gene-LOC100858196;gene-LOC101748352;gene-LOC107049738;gene-LOC419429;gene-LOC769660;gene-PIK3R1;gene-TXNDC11	10	up&down
Environmental Information Processing	Signal transduction	ko04350	TGF-beta signaling pathway	0.0139	0.0193	0.72	0.813138	0.97316	gene-ADAMTSL2;gene-RGMB;gene-SMAD4;gene-SMAD7	4	down
Metabolism	Carbohydrate metabolism	ko00640	Propanoate metabolism	0.0035	0.0057	0.6	0.816289	0.97316	gene-ACSS3	1	down
Genetic Information Processing	Folding, sorting and degradation	ko03018	RNA degradation	0.0069	0.0107	0.65	0.822458	0.97316	gene-BTG2;gene-ENO2	2	up&down
Human Diseases	Infectious disease: viral	ko05164	Influenza A	0.0174	0.0238	0.73	0.823902	0.97316	gene-BLB1;gene-DMB2;gene-PIK3R1;gene-PRKCA;gene-TRAIL-LIKE	5	up&down
Metabolism	Amino acid metabolism	ko00310	Lysine degradation	0.0069	0.011	0.63	0.833899	0.974362	gene-AADAT;gene-CERCAM	2	up&down
Genetic Information Processing	Replication and repair	ko03440	Homologous recombination	0.0035	0.0063	0.55	0.845682	0.974362	gene-POLD4	1	up
Metabolism	Metabolism of cofactors and vitamins	ko00760	Nicotinate and nicotinamide metabolism	0.0069	0.0115	0.6	0.849818	0.974362	gene-NADK2;gene-RBP1	2	up&down
Metabolism	Carbohydrate metabolism	ko00052	Galactose metabolism	0.0035	0.0065	0.54	0.852266	0.974362	gene-AKR1B1	1	up
Organismal Systems	Immune system	ko04622	RIG-I-like receptor signaling pathway	0.0069	0.0116	0.6	0.854809	0.974362	gene-DHX58;gene-LRRN2	2	up
Cellular Processes	Cell growth and death	ko04218	Cellular senescence	0.0174	0.0261	0.67	0.877005	0.992721	gene-CDK2;gene-E2F3;gene-FOXM1-2;gene-HIPK2;gene-PIK3R1	5	up&down
Organismal Systems	Immune system	ko04620	Toll-like receptor signaling pathway	0.0104	0.0177	0.59	0.889952	0.993437	gene-CCL26;gene-FOS;gene-PIK3R1	3	up&down
Organismal Systems	Immune system	ko04623	Cytosolic DNA-sensing pathway	0.0035	0.0082	0.42	0.912499	0.993437	gene-POLR3E	1	down
Organismal Systems	Immune system	ko04625	C-type lectin receptor signaling pathway	0.0069	0.0141	0.49	0.919433	0.993437	gene-LOC419429;gene-PIK3R1	2	down
Environmental Information Processing	Signaling molecules and interaction	ko04514	Cell adhesion molecules	0.0174	0.029	0.6	0.926213	0.993437	gene-BLB1;gene-CNTN1;gene-DMB2;gene-ITGA8;gene-NLGN1	5	up&down
Metabolism	Lipid metabolism	ko00600	Sphingolipid metabolism	0.0035	0.009	0.39	0.929674	0.993437	gene-FAM189A2	1	up
Metabolism	Carbohydrate metabolism	ko00010	Glycolysis / Gluconeogenesis	0.0035	0.0091	0.38	0.932683	0.993437	gene-ENO2	1	down
Organismal Systems	Endocrine system	ko04910	Insulin signaling pathway	0.0104	0.02	0.52	0.932811	0.993437	gene-PDE3B;gene-PIK3R1;gene-SH2B1	3	down
Metabolism	Lipid metabolism	ko00590	Arachidonic acid metabolism	0.0035	0.0093	0.37	0.935563	0.993437	gene-LOC769729	1	up
Metabolism	Nucleotide metabolism	ko00240	Pyrimidine metabolism	0.0069	0.0152	0.46	0.937219	0.993437	gene-CMPK2;gene-ENTPD8	2	up
Organismal Systems	Immune system	ko04621	NOD-like receptor signaling pathway	0.0139	0.0253	0.55	0.938584	0.993437	gene-CYBA;gene-LOC121106623;gene-LRRC7;gene-PANX1	4	up&down
Genetic Information Processing	Translation	ko03013	RNA transport	0.0208	0.0368	0.57	0.958487	0.99566	NewGene_12853;NewGene_17448;NewGene_18192;gene-LOC121108729;gene-MAZ;gene-VSTM2L	6	up&down
Metabolism	Energy metabolism	ko00190	Oxidative phosphorylation	0.0069	0.0172	0.4	0.962257	0.99566	gene-ATP6AP1L;gene-ATP6V1C2	2	up
Genetic Information Processing	Folding, sorting and degradation	ko04120	Ubiquitin mediated proteolysis	0.0104	0.0231	0.45	0.965924	0.99566	gene-BIRC7;gene-MID1;gene-UBE2QL1	3	up&down
Metabolism	Lipid metabolism	ko00561	Glycerolipid metabolism	0.0035	0.0115	0.3	0.966587	0.99566	gene-AKR1B1	1	up
Cellular Processes	Transport and catabolism	ko04144	Endocytosis	0.0243	0.0445	0.55	0.975771	0.99566	gene-ACAP3;gene-ARPC1B;gene-CXCR4;gene-ERICH5;gene-FAM43B;gene-HSPA8;gene-TNFAIP8	7	up&down
Genetic Information Processing	Transcription	ko03040	Spliceosome	0.0069	0.0193	0.36	0.977567	0.99566	gene-DDX46;gene-HSPA8	2	down
Genetic Information Processing	Translation	ko03015	mRNA surveillance pathway	0.0035	0.0138	0.25	0.983444	0.99566	gene-RBM38	1	up
Metabolism	Lipid metabolism	ko00564	Glycerophospholipid metabolism	0.0035	0.0165	0.21	0.992501	0.997032	gene-LOC769729	1	up
Genetic Information Processing	Translation	ko03010	Ribosome	0.0035	0.0196	0.18	0.997032	0.997032	gene-RPS28	1	up

## Sheet: HL_vs_LL
KEGG_A_class	KEGG_B_class	ID	Pathway	GeneRatio	BgRatio	enrich_factor	pvalue	qvalue	geneID	gene_number	Contained
Metabolism	Lipid metabolism	ko00100	Steroid biosynthesis	0.0299	0.0031	9.66	1.61718e-08	2.60451e-06	gene-CYP2R1;gene-CYP51A1;gene-DHCR24;gene-DHCR7;gene-FDFT1;gene-HSD17B7;gene-LSS;gene-MSMO1;gene-NSDHL;gene-SQLE	10	down
Organismal Systems	Endocrine system	ko03320	PPAR signaling pathway	0.0418	0.0127	3.3	6.86408e-05	0.00552739	gene-ACAA1;gene-ACBD7;gene-ACSL1;gene-ACSL3;gene-ACSL5;gene-ANGPTL4;gene-APOA5;gene-CPT1A;gene-FABP5;gene-ME1;gene-PCK1;gene-PLIN2;gene-SCD;gene-SORBS2	14	up&down
Cellular Processes	Cell growth and death	ko04218	Cellular senescence	0.0627	0.0261	2.41	0.000151066	0.00810984	gene-CACNA1D;gene-CCNB1;gene-CDK6;gene-E2F1;gene-GADD45G;gene-LOC100859628;gene-LOC101751545;gene-LOC121106922;gene-LOC121106928;gene-LOC121106934;gene-MHCY12;gene-MHCY13;gene-MHCY38;gene-MHCY6;gene-MHCY8;gene-MHCY9;gene-PPP3CA;gene-RASSF5;gene-RB1;gene-SMAD2;gene-TGFBR1	21	up&down
Metabolism	Metabolism of terpenoids and polyketides	ko00900	Terpenoid backbone biosynthesis	0.0179	0.0035	5.07	0.000868846	0.0349825	gene-FDPS;gene-HMGCR;gene-IDI2;gene-MVD;gene-MVK;gene-PMVK	6	down
Metabolism	Metabolism of cofactors and vitamins	ko00770	Pantothenate and CoA biosynthesis	0.0149	0.0026	5.63	0.00142405	0.0458695	gene-ALDH3A2;gene-DPYS;gene-GADL1;gene-LOC107056139;gene-PANK3	5	up&down
Organismal Systems	Endocrine system	ko04920	Adipocytokine signaling pathway	0.0299	0.0106	2.82	0.00260238	0.0698534	gene-ACSL1;gene-ACSL3;gene-ACSL5;gene-ADIPOR2;gene-CPT1A;gene-LOC419429;gene-NFKBIA;gene-PCK1;gene-PPARGC1A;gene-TNFRSF1B	10	up&down
Metabolism	Lipid metabolism	ko00061	Fatty acid biosynthesis	0.0149	0.0034	4.41	0.00456468	0.105022	gene-ACSL1;gene-ACSL3;gene-ACSL5;gene-CCDC57;gene-FASN	5	up&down
Metabolism	Global and overview maps	ko01212	Fatty acid metabolism	0.0269	0.01	2.68	0.00582309	0.117228	gene-ACAA1;gene-ACSL1;gene-ACSL3;gene-ACSL5;gene-CCDC57;gene-CPT1A;gene-ELOVL6;gene-FASN;gene-SCD	9	up&down
Metabolism	Lipid metabolism	ko00071	Fatty acid degradation	0.0179	0.0059	3.04	0.0127624	0.219302	gene-ACAA1;gene-ACSL1;gene-ACSL3;gene-ACSL5;gene-ALDH3A2;gene-CPT1A	6	up&down
Organismal Systems	Digestive system	ko04975	Fat digestion and absorption	0.006	0.0006	10.14	0.0136168	0.219302	gene-MTTP;gene-VTG1	2	down
Metabolism	Energy metabolism	ko00910	Nitrogen metabolism	0.0119	0.0029	4.06	0.0150253	0.219987	gene-CA12;gene-CA13;gene-CA2;gene-CA4	4	up&down
Organismal Systems	Immune system	ko04621	NOD-like receptor signaling pathway	0.0448	0.0253	1.77	0.0222584	0.280664	gene-ARRDC2;gene-ATG12;gene-AvBD1;gene-AvBD10;gene-AvBD9;gene-CATH1;gene-DEFB4A;gene-HSP90AA1;gene-IKBKE;gene-IL18;gene-LOC101748329;gene-MFN1;gene-NEK7;gene-NFKBIA;gene-TNFAIP3	15	up&down
Metabolism	Carbohydrate metabolism	ko00620	Pyruvate metabolism	0.0179	0.0068	2.64	0.0243563	0.280664	gene-ACSS1B;gene-ALDH3A2;gene-LDHB;gene-ME1;gene-PCK1;gene-PDHA2	6	up&down
Cellular Processes	Transport and catabolism	ko04144	Endocytosis	0.0687	0.0445	1.54	0.0243976	0.280664	gene-CCNY;gene-ERICH5;gene-HSPA8;gene-LDLRAP1;gene-LOC100859628;gene-LOC101748329;gene-LOC121106922;gene-LOC121106928;gene-LOC121106934;gene-MHCY12;gene-MHCY13;gene-MHCY38;gene-MHCY6;gene-MHCY8;gene-MHCY9;gene-PML;gene-RNF41;gene-SMAD2;gene-SNX4;gene-SUCO;gene-TGFBR1;gene-TNFAIP8;gene-TNFAIP8L3	23	up&down
Metabolism	Lipid metabolism	ko00140	Steroid hormone biosynthesis	0.0179	0.0069	2.59	0.0268042	0.287793	gene-CYP17A1;gene-CYP2C18;gene-HSD17B7;gene-HSD3B1;gene-RP11-400G3.5;gene-TRAF3IP3	6	up&down
Human Diseases	Infectious disease: viral	ko05167	Kaposi sarcoma-associated herpesvirus infection	0.006	0.0009	6.76	0.0318749	0.320847	gene-CD200R1;gene-FAM149A	2	up
Human Diseases	Endocrine and metabolic disease	ko04940	Type I diabetes mellitus	0.003	0.0001	20.28	0.0493155	0.467199	gene-ICA1	1	down
Environmental Information Processing	Signaling molecules and interaction	ko04514	Cell adhesion molecules	0.0448	0.029	1.54	0.0616657	0.528913	gene-CD4;gene-CD40LG;gene-CLDN2;gene-HHLA2;gene-LOC100859628;gene-LOC121106922;gene-LOC121106928;gene-LOC121106934;gene-MHCY12;gene-MHCY13;gene-MHCY38;gene-MHCY6;gene-MHCY8;gene-MHCY9;gene-NTNG2	15	up&down
Cellular Processes	Transport and catabolism	ko04146	Peroxisome	0.0239	0.0128	1.86	0.0641138	0.528913	gene-ACAA1;gene-ACSL1;gene-ACSL3;gene-ACSL5;gene-GNPAT;gene-MVK;gene-PEX1;gene-PMVK	8	up&down
Metabolism	Global and overview maps	ko01200	Carbon metabolism	0.0299	0.0175	1.7	0.0683451	0.528913	gene-ACSS1B;gene-ARID5B;gene-GPT2;gene-ME1;gene-MTHFR;gene-PDHA2;gene-PGP;gene-PHGDH;gene-SRRL;gene-TKFC	10	up&down
Metabolism	Amino acid metabolism	ko00260	Glycine, serine and threonine metabolism	0.0149	0.0066	2.25	0.0689662	0.528913	gene-BHMT2;gene-CHDH;gene-PHGDH;gene-SRRL;gene-THNSL1	5	up&down
Metabolism	Carbohydrate metabolism	ko00010	Glycolysis / Gluconeogenesis	0.0179	0.0091	1.96	0.083724	0.612908	gene-ACSS1B;gene-ALDH3A2;gene-ARID5B;gene-LDHB;gene-PCK1;gene-PDHA2	6	up&down
Organismal Systems	Endocrine system	ko04915	Estrogen signaling pathway	0.003	0.0003	10.14	0.0962058	0.618726	gene-EBAG9	1	down
Human Diseases	Infectious disease: bacterial	ko05131	Shigellosis	0.003	0.0003	10.14	0.0962058	0.618726	gene-TIFA	1	up
Cellular Processes	Transport and catabolism	ko04145	Phagosome	0.0418	0.0286	1.46	0.0974265	0.618726	gene-COLEC12;gene-LOC100859628;gene-LOC121106922;gene-LOC121106928;gene-LOC121106934;gene-MHCY12;gene-MHCY13;gene-MHCY38;gene-MHCY6;gene-MHCY8;gene-MHCY9;gene-PLA2R1;gene-TUB4A;gene-TUBA3E	14	up&down
Human Diseases	Infectious disease: viral	ko05164	Influenza A	0.0358	0.0238	1.5	0.103027	0.618726	gene-BAK1;gene-CDK6;gene-DNAJC3;gene-FAM149A;gene-FDPS;gene-IKBKE;gene-IL18;gene-NFKBIA;gene-PML;gene-TLR3;gene-TMPRSS2;gene-TNFRSF10B	12	up&down
Metabolism	Glycan biosynthesis and metabolism	ko00513	Various types of N-glycan biosynthesis	0.0149	0.0075	1.99	0.10495	0.618726	gene-ALG2;gene-B4GALNT4;gene-LOC121110173;gene-MGAT4A;gene-ST3GAL3	5	up&down
Cellular Processes	Cell growth and death	ko04110	Cell cycle	0.0299	0.0191	1.56	0.107569	0.618726	gene-BUB1B;gene-CCNB1;gene-CDK6;gene-E2F1;gene-GADD45G;gene-LOC101751545;gene-RB1;gene-SMAD2;gene-TTK;gene-YWHAQ	10	up&down
Metabolism	Amino acid metabolism	ko00340	Histidine metabolism	0.009	0.0035	2.53	0.112101	0.622558	gene-ALDH3A2;gene-HDC;gene-UROC1	3	up&down
Cellular Processes	Cell growth and death	ko04216	Ferroptosis	0.0119	0.0057	2.08	0.12394	0.62985	gene-ACSL1;gene-ACSL3;gene-ACSL5;gene-LPCAT3	4	up&down
Environmental Information Processing	Signal transduction	ko04068	FoxO signaling pathway	0.0299	0.0197	1.51	0.12449	0.62985	gene-ATG12;gene-BCL6;gene-CCNB1;gene-GADD45G;gene-IL7R;gene-LOC101751545;gene-PCK1;gene-RASGEF1C;gene-SGK2;gene-TGFBR1	10	up&down
Metabolism	Carbohydrate metabolism	ko00520	Amino sugar and nucleotide sugar metabolism	0.0149	0.0081	1.84	0.133168	0.62985	gene-ARID5B;gene-CHIA-M31;gene-NANS;gene-PMM1;gene-UGDH	5	down
Organismal Systems	Endocrine system	ko04910	Insulin signaling pathway	0.0299	0.02	1.49	0.133468	0.62985	gene-ARID5B;gene-CCDC57;gene-FASN;gene-PCK1;gene-PPARGC1A;gene-PPP1R3B;gene-PPP1R3C;gene-PRKAR2B;gene-SORBS2;gene-SREBF1	10	up&down
Human Diseases	Infectious disease: viral	ko05168	Herpes simplex virus 1 infection	0.0567	0.0433	1.31	0.136362	0.62985	gene-BAK1;gene-FAM149A;gene-IKBKE;gene-LOC100859628;gene-LOC112533543;gene-LOC121106922;gene-LOC121106928;gene-LOC121106934;gene-LOC419429;gene-MHCY12;gene-MHCY13;gene-MHCY38;gene-MHCY6;gene-MHCY8;gene-MHCY9;gene-NFKBIA;gene-OZFL;gene-PML;gene-TLR3	19	up&down
Metabolism	Amino acid metabolism	ko00290	Valine, leucine and isoleucine biosynthesis	0.003	0.0004	6.76	0.14079	0.62985	gene-SRRL	1	down
Human Diseases	Infectious disease: viral	ko05161	Hepatitis B	0.003	0.0004	6.76	0.14079	0.62985	gene-FAM149A	1	up
Environmental Information Processing	Signaling molecules and interaction	ko04060	Cytokine-cytokine receptor interaction	0.0537	0.0411	1.31	0.145821	0.633609	gene-ACVR1B;gene-BMP6;gene-CD4;gene-CD40LG;gene-CRLF2;gene-CX3CL1;gene-CX3CR1;gene-IL18;gene-IL1RL1;gene-IL7R;gene-LOC100857191;gene-LOC395551;gene-PRLR;gene-TGFBR1;gene-THPO;gene-TNFRSF10B;gene-TNFRSF1B;gene-TNFRSF21	18	up&down
Metabolism	Carbohydrate metabolism	ko00053	Ascorbate and aldarate metabolism	0.006	0.0021	2.9	0.149499	0.633609	gene-ALDH3A2;gene-UGDH	2	down
Genetic Information Processing	Folding, sorting and degradation	ko04141	Protein processing in endoplasmic reticulum	0.0358	0.0258	1.39	0.154488	0.634902	gene-BAK1;gene-DNAJB12;gene-DNAJC3;gene-EDEM1;gene-HSP90AA1;gene-HSPA8;gene-LOC107050103;gene-MAP3K5;gene-P4HB;gene-PDIA6;gene-UBE2J1;gene-UBXN2B	12	down
Metabolism	Carbohydrate metabolism	ko00020	Citrate cycle (TCA cycle)	0.009	0.0041	2.17	0.157688	0.634902	gene-ACLY;gene-PCK1;gene-PDHA2	3	down
Metabolism	Metabolism of other amino acids	ko00410	beta-Alanine metabolism	0.009	0.0043	2.1	0.169867	0.665223	gene-ALDH3A2;gene-DPYS;gene-GADL1	3	down
Cellular Processes	Cell growth and death	ko04210	Apoptosis	0.0299	0.0213	1.4	0.177919	0.665223	gene-BAK1;gene-CASP6;gene-GADD45G;gene-LMNA;gene-MAP3K5;gene-NFKBIA;gene-PARP3;gene-TNFRSF10B;gene-TUB4A;gene-TUBA3E	10	up&down
Environmental Information Processing	Signal transduction	ko04152	AMPK signaling pathway	0.003	0.0006	5.07	0.183181	0.665223	gene-CCDC57	1	down
Human Diseases	Infectious disease: viral	ko05160	Hepatitis C	0.003	0.0006	5.07	0.183181	0.665223	gene-FAM149A	1	up
Metabolism	Lipid metabolism	ko00561	Glycerolipid metabolism	0.0179	0.0115	1.56	0.185871	0.665223	gene-AGPAT4;gene-ALDH3A2;gene-LIPC;gene-LPIN1;gene-PNPLA3;gene-TKFC	6	up&down
Metabolism	Glycan biosynthesis and metabolism	ko00601	Glycosphingolipid biosynthesis - lacto and neolacto series	0.009	0.0046	1.96	0.194978	0.682647	gene-FUT7;gene-ST3GAL3;gene-ST3GAL6	3	up&down
Metabolism	Metabolism of other amino acids	ko00450	Selenocompound metabolism	0.006	0.0025	2.39	0.203367	0.691062	gene-PAPSS2;gene-SCLY	2	down
Metabolism	Glycan biosynthesis and metabolism	ko00534	Glycosaminoglycan biosynthesis - heparan sulfate / heparin	0.009	0.0047	1.9	0.20786	0.691062	gene-GLCE;gene-TSC22D4;gene-XYLT1	3	up&down
Metabolism	Amino acid metabolism	ko00270	Cysteine and methionine metabolism	0.0119	0.0071	1.69	0.210517	0.691062	gene-BHMT2;gene-LDHB;gene-PHGDH;gene-SLC35F6	4	up&down
Metabolism	Lipid metabolism	ko01040	Biosynthesis of unsaturated fatty acids	0.009	0.0049	1.84	0.220926	0.691062	gene-ACAA1;gene-ELOVL6;gene-SCD	3	up&down
Organismal Systems	Digestive system	ko04977	Vitamin digestion and absorption	0.003	0.0007	4.06	0.223487	0.691062	gene-VTG1	1	down
Organismal Systems	Digestive system	ko04979	Cholesterol metabolism	0.003	0.0007	4.06	0.223487	0.691062	gene-VTG1	1	down
Metabolism	Metabolism of cofactors and vitamins	ko00830	Retinol metabolism	0.0119	0.0074	1.62	0.231709	0.691062	gene-ALDH1A3;gene-CYP2C18;gene-RDH11;gene-RP11-400G3.5	4	up&down
Environmental Information Processing	Membrane transport	ko02010	ABC transporters	0.0119	0.0074	1.62	0.231709	0.691062	gene-ABCB1LA;gene-ABCC1;gene-ABCG1;gene-RBM11	4	up
Environmental Information Processing	Signal transduction	ko04340	Hedgehog signaling pathway	0.0119	0.0075	1.59	0.242497	0.710087	gene-BOC;gene-C16orf52;gene-EVC;gene-GPR161	4	up
Organismal Systems	Digestive system	ko04974	Protein digestion and absorption	0.006	0.0029	2.03	0.258961	0.726983	gene-COL26A1;gene-COL8A1	2	up&down
Metabolism	Biosynthesis of other secondary metabolites	ko00524	Neomycin, kanamycin and gentamicin biosynthesis	0.003	0.0009	3.38	0.261809	0.726983	gene-ARID5B	1	down
Environmental Information Processing	Signal transduction	ko04391	Hippo signaling pathway - fly	0.003	0.0009	3.38	0.261809	0.726983	gene-CRIP1	1	up
Environmental Information Processing	Signal transduction	ko04310	Wnt signaling pathway	0.0328	0.0268	1.23	0.286197	0.762432	gene-BAMBI;gene-CCDC84;gene-FZD6;gene-LOC101748329;gene-LOC419333;gene-LRP6;gene-PPP3CA;gene-THSD7B;gene-TLE4;gene-WNT4;gene-WNT5A	11	up&down
Organismal Systems	Immune system	ko04623	Cytosolic DNA-sensing pathway	0.0119	0.0082	1.45	0.297869	0.762432	gene-IKBKE;gene-IL18;gene-LOC395551;gene-NFKBIA	4	up
Organismal Systems	Immune system	ko04657	IL-17 signaling pathway	0.003	0.001	2.9	0.298245	0.762432	gene-S100A12	1	up
Organismal Systems	Nervous system	ko04724	Glutamatergic synapse	0.003	0.001	2.9	0.298245	0.762432	gene-SHANK3	1	up
Organismal Systems	Sensory system	ko04740	Olfactory transduction	0.003	0.001	2.9	0.298245	0.762432	gene-LOC121106447	1	up
Metabolism	Glycan biosynthesis and metabolism	ko00532	Glycosaminoglycan biosynthesis - chondroitin sulfate / dermatan sulfate	0.006	0.0034	1.76	0.314731	0.776994	gene-CHPF;gene-XYLT1	2	up&down
Metabolism	Carbohydrate metabolism	ko00051	Fructose and mannose metabolism	0.009	0.0059	1.52	0.315601	0.776994	gene-ARID5B;gene-PMM1;gene-TKFC	3	up&down
Environmental Information Processing	Signal transduction	ko04350	TGF-beta signaling pathway	0.0239	0.0193	1.24	0.318539	0.776994	gene-ACVR1B;gene-BAMBI;gene-BMP6;gene-FBN1;gene-ID4;gene-LOC101748329;gene-SMAD2;gene-TGFBR1	8	up&down
Organismal Systems	Endocrine system	ko04919	Thyroid hormone signaling pathway	0.003	0.0012	2.53	0.332888	0.776994	gene-DIO2	1	down
Human Diseases	Immune disease	ko05322	Systemic lupus erythematosus	0.003	0.0012	2.53	0.332888	0.776994	gene-C6	1	up
Human Diseases	Cardiovascular disease	ko05416	Viral myocarditis	0.003	0.0012	2.53	0.332888	0.776994	gene-SGCG	1	down
Genetic Information Processing	Folding, sorting and degradation	ko04120	Ubiquitin mediated proteolysis	0.0269	0.0231	1.16	0.370097	0.78001	gene-CDC34;gene-FBXW7;gene-GBE;gene-LOC107050103;gene-PML;gene-RHOBTB1;gene-UBE2J1;gene-UBE2O;gene-UBE2QL1	9	up&down
Metabolism	Amino acid metabolism	ko00380	Tryptophan metabolism	0.009	0.0065	1.38	0.370423	0.78001	gene-ACMSD;gene-ALDH3A2;gene-IDO2	3	up&down
Metabolism	Lipid metabolism	ko00590	Arachidonic acid metabolism	0.0119	0.0093	1.29	0.377324	0.78001	gene-CYP2C18;gene-GPX3;gene-LCN15;gene-RP11-400G3.5	4	up&down
Organismal Systems	Circulatory system	ko04261	Adrenergic signaling in cardiomyocytes	0.0239	0.0206	1.16	0.386375	0.78001	gene-ADRB1;gene-ATP1A1;gene-ATP1B1;gene-ATP2A2;gene-ATP2B2;gene-CACNA1D;gene-CREB3L1;gene-RAPGEF4	8	up&down
Cellular Processes	Cell growth and death	ko04115	p53 signaling pathway	0.0149	0.0122	1.22	0.389839	0.78001	gene-CCNB1;gene-CDK6;gene-GADD45G;gene-LOC101751545;gene-TNFRSF10B	5	up&down
Organismal Systems	Circulatory system	ko04270	Vascular smooth muscle contraction	0.0239	0.0208	1.15	0.393986	0.78001	gene-CACNA1D;gene-CALCA;gene-GUCY1B3;gene-LOC101748329;gene-MYH10;gene-NPPC;gene-PRKCE;gene-RAMP3	8	up&down
Metabolism	Metabolism of cofactors and vitamins	ko00750	Vitamin B6 metabolism	0.003	0.0015	2.03	0.397142	0.78001	gene-THNSL1	1	up
Environmental Information Processing	Signal transduction	ko04013	MAPK signaling pathway - fly	0.003	0.0015	2.03	0.397142	0.78001	gene-RASGEF1C	1	up
Organismal Systems	Development and regeneration	ko04320	Dorso-ventral axis formation	0.003	0.0015	2.03	0.397142	0.78001	gene-RASGEF1C	1	up
Human Diseases	Neurodegenerative disease	ko05020	Prion disease	0.003	0.0015	2.03	0.397142	0.78001	gene-C6	1	up
Human Diseases	Infectious disease: viral	ko05165	Human papillomavirus infection	0.003	0.0015	2.03	0.397142	0.78001	gene-FAM149A	1	up
Human Diseases	Cardiovascular disease	ko05410	Hypertrophic cardiomyopathy	0.003	0.0015	2.03	0.397142	0.78001	gene-SGCG	1	down
Human Diseases	Cardiovascular disease	ko05412	Arrhythmogenic right ventricular cardiomyopathy	0.003	0.0015	2.03	0.397142	0.78001	gene-SGCG	1	down
Metabolism	Energy metabolism	ko00920	Sulfur metabolism	0.003	0.0016	1.84	0.426916	0.798137	gene-PAPSS2	1	down
Human Diseases	Cardiovascular disease	ko05414	Dilated cardiomyopathy	0.003	0.0016	1.84	0.426916	0.798137	gene-SGCG	1	down
Metabolism	Amino acid metabolism	ko00330	Arginine and proline metabolism	0.009	0.0072	1.24	0.437669	0.798137	gene-ALDH3A2;gene-AZIN2;gene-OAT	3	up&down
Metabolism	Carbohydrate metabolism	ko00650	Butanoate metabolism	0.006	0.0044	1.35	0.439684	0.798137	gene-AACS;gene-BDH2	2	up&down
Genetic Information Processing	Replication and repair	ko03420	Nucleotide excision repair	0.009	0.0074	1.22	0.450816	0.798137	gene-C4H4orf54;gene-CETN1;gene-GBE	3	up&down
Metabolism	Metabolism of cofactors and vitamins	ko00130	Ubiquinone and other terpenoid-quinone biosynthesis	0.003	0.0018	1.69	0.455224	0.798137	gene-HPD	1	down
Metabolism	Metabolism of other amino acids	ko00430	Taurine and hypotaurine metabolism	0.003	0.0018	1.69	0.455224	0.798137	gene-GADL1	1	down
Human Diseases	Cancer: overview	ko05206	MicroRNAs in cancer	0.003	0.0018	1.69	0.455224	0.798137	gene-PAQR9	1	down
Metabolism	Global and overview maps	ko01230	Biosynthesis of amino acids	0.0119	0.0103	1.16	0.455929	0.798137	gene-GPT2;gene-PHGDH;gene-SRRL;gene-THNSL1	4	up&down
Environmental Information Processing	Signal transduction	ko04330	Notch signaling pathway	0.0119	0.0103	1.16	0.455929	0.798137	gene-DLL4;gene-JAG1;gene-NCOR2;gene-TLE4	4	up&down
Metabolism	Lipid metabolism	ko00564	Glycerophospholipid metabolism	0.0179	0.0165	1.09	0.478024	0.798332	gene-AGPAT4;gene-GNPAT;gene-GPD1;gene-LPCAT3;gene-LPIN1;gene-PLD4	6	up&down
Metabolism	Global and overview maps	ko01210	2-Oxocarboxylic acid metabolism	0.003	0.0019	1.56	0.482137	0.798332	gene-GPT2	1	down
Organismal Systems	Immune system	ko04611	Platelet activation	0.003	0.0019	1.56	0.482137	0.798332	gene-APBB1IP	1	up
Organismal Systems	Digestive system	ko04970	Salivary secretion	0.003	0.0019	1.56	0.482137	0.798332	gene-LOC121106432	1	down
Metabolism	Metabolism of other amino acids	ko00480	Glutathione metabolism	0.009	0.0078	1.15	0.489459	0.798332	gene-CHAC1;gene-GPX3;gene-GSTT1L	3	up
Metabolism	Glycan biosynthesis and metabolism	ko00514	Other types of O-glycan biosynthesis	0.009	0.0078	1.15	0.489459	0.798332	gene-FAM129A;gene-GALNT6;gene-ST3GAL3	3	up&down
Cellular Processes	Cellular community - eukaryotes	ko04530	Tight junction	0.0269	0.0258	1.04	0.497957	0.798332	gene-CACNA1D;gene-CLDN2;gene-LOC101748329;gene-LOC420903;gene-MAP3K5;gene-MYH10;gene-PRKCE;gene-TUB4A;gene-TUBA3E	9	up&down
Organismal Systems	Circulatory system	ko04260	Cardiac muscle contraction	0.0119	0.0109	1.1	0.499394	0.798332	gene-ATP1A1;gene-ATP1B1;gene-ATP2A2;gene-CACNA1D	4	up&down
Environmental Information Processing	Signal transduction	ko04150	mTOR signaling pathway	0.0269	0.0259	1.04	0.504924	0.798332	gene-DDIT4;gene-FZD6;gene-LOC101748329;gene-LPIN1;gene-LRP6;gene-RASGEF1C;gene-RNF152;gene-WNT4;gene-WNT5A	9	up&down
Organismal Systems	Immune system	ko04625	C-type lectin receptor signaling pathway	0.0149	0.0141	1.06	0.516055	0.798332	gene-IKBKE;gene-LOC101748329;gene-LOC419429;gene-NFKBIA;gene-PPP3CA	5	up&down
Metabolism	Amino acid metabolism	ko00280	Valine, leucine and isoleucine degradation	0.009	0.0082	1.09	0.526734	0.798332	gene-AACS;gene-ACAA1;gene-ALDH3A2	3	up&down
Metabolism	Lipid metabolism	ko00072	Synthesis and degradation of ketone bodies	0.003	0.0022	1.35	0.532052	0.798332	gene-BDH2	1	up
Metabolism	Amino acid metabolism	ko00360	Phenylalanine metabolism	0.003	0.0022	1.35	0.532052	0.798332	gene-HPD	1	down
Organismal Systems	Immune system	ko04610	Complement and coagulation cascades	0.003	0.0022	1.35	0.532052	0.798332	gene-C6	1	up
Metabolism	Lipid metabolism	ko00565	Ether lipid metabolism	0.009	0.0084	1.07	0.538822	0.798332	gene-ENPP2;gene-GDPD1;gene-PLD4	3	up&down
Metabolism	Lipid metabolism	ko00591	Linoleic acid metabolism	0.006	0.0054	1.1	0.551243	0.798332	gene-CYP2C18;gene-RP11-400G3.5	2	up
Organismal Systems	Development and regeneration	ko04360	Axon guidance	0.006	0.0054	1.1	0.551243	0.798332	gene-DPYSL2;gene-SEMA3B	2	down
Organismal Systems	Immune system	ko04622	RIG-I-like receptor signaling pathway	0.0119	0.0116	1.03	0.551502	0.798332	gene-ATG12;gene-IKBKE;gene-NFKBIA;gene-TKFC	4	up&down
Cellular Processes	Cellular community - eukaryotes	ko04540	Gap junction	0.0149	0.0147	1.01	0.552807	0.798332	gene-ADRB1;gene-GUCY1B3;gene-PDGFC;gene-TUB4A;gene-TUBA3E	5	up&down
Metabolism	Glycan biosynthesis and metabolism	ko00533	Glycosaminoglycan biosynthesis - keratan sulfate	0.003	0.0024	1.27	0.55518	0.798332	gene-ST3GAL3	1	down
Organismal Systems	Endocrine system	ko04916	Melanogenesis	0.0149	0.015	0.99	0.570669	0.812442	gene-CREB3L1;gene-FZD6;gene-GNAO1;gene-WNT4;gene-WNT5A	5	up&down
Environmental Information Processing	Signal transduction	ko04392	Hippo signaling pathway - multiple species	0.003	0.0025	1.19	0.577168	0.812442	gene-CRIP1	1	up
Metabolism	Carbohydrate metabolism	ko00640	Propanoate metabolism	0.006	0.0057	1.04	0.580126	0.812442	gene-ACSS1B;gene-LDHB	2	up&down
Metabolism	Amino acid metabolism	ko00220	Arginine biosynthesis	0.003	0.0026	1.13	0.598073	0.819762	gene-GPT2	1	down
Metabolism	Metabolism of cofactors and vitamins	ko00670	One carbon pool by folate	0.003	0.0026	1.13	0.598073	0.819762	gene-MTHFR	1	down
Cellular Processes	Cellular community - eukaryotes	ko04520	Adherens junction	0.0119	0.0124	0.97	0.600623	0.819762	gene-ERICH5;gene-LOC101748329;gene-SORBS2;gene-TGFBR1	4	up&down
Metabolism	Xenobiotics biodegradation and metabolism	ko00980	Metabolism of xenobiotics by cytochrome P450	0.006	0.006	0.99	0.607624	0.822348	gene-GSTT1L;gene-TRAF3IP3	2	up
Metabolism	Amino acid metabolism	ko00350	Tyrosine metabolism	0.006	0.0062	0.97	0.620852	0.833249	gene-HPD;gene-SNTG1	2	up&down
Metabolism	Carbohydrate metabolism	ko00630	Glyoxylate and dicarboxylate metabolism	0.006	0.0065	0.92	0.646273	0.860198	gene-ACSS1B;gene-PGP	2	up&down
Environmental Information Processing	Signal transduction	ko04014	Ras signaling pathway	0.003	0.0031	0.97	0.654803	0.863194	gene-RASAL3	1	up
Cellular Processes	Transport and catabolism	ko04137	Mitophagy - animal	0.009	0.01	0.89	0.659243	0.863194	gene-E2F1;gene-HIF1A;gene-MFN1	3	down
Metabolism	Glycan biosynthesis and metabolism	ko00531	Glycosaminoglycan degradation	0.003	0.0032	0.92	0.671879	0.872645	gene-HPSE2	1	down
Environmental Information Processing	Signal transduction	ko04015	Rap1 signaling pathway	0.003	0.0034	0.88	0.688113	0.88658	gene-APBB1IP	1	up
Metabolism	Carbohydrate metabolism	ko00040	Pentose and glucuronate interconversions	0.003	0.0035	0.84	0.703546	0.895918	gene-UGDH	1	down
Metabolism	Xenobiotics biodegradation and metabolism	ko00983	Drug metabolism - other enzymes	0.0119	0.0143	0.84	0.712093	0.895918	gene-DPYS;gene-GSTT1L;gene-LOC769704;gene-UPP2	4	up&down
Organismal Systems	Immune system	ko04620	Toll-like receptor signaling pathway	0.0149	0.0177	0.84	0.7128	0.895918	gene-FAM149A;gene-IKBKE;gene-LOC395551;gene-NFKBIA;gene-TLR3	5	up
Genetic Information Processing	Folding, sorting and degradation	ko03060	Protein export	0.003	0.0037	0.81	0.718218	0.895918	gene-SRPRB	1	down
Metabolism	Amino acid metabolism	ko00310	Lysine degradation	0.009	0.011	0.81	0.723176	0.895918	gene-ALDH3A2;gene-DOT1L;gene-FAM129A	3	up&down
Metabolism	Metabolism of cofactors and vitamins	ko00760	Nicotinate and nicotinamide metabolism	0.009	0.0115	0.78	0.747565	0.906132	gene-ASPDH;gene-LOC121108717;gene-NT5C1B	3	up&down
Metabolism	Nucleotide metabolism	ko00240	Pyrimidine metabolism	0.0119	0.0152	0.79	0.755223	0.906132	gene-DPYS;gene-LOC121108717;gene-NT5C1B;gene-UPP2	4	up&down
Environmental Information Processing	Signal transduction	ko04010	MAPK signaling pathway	0.0358	0.042	0.85	0.75646	0.906132	gene-CACNA1D;gene-DUSP8;gene-GADD45G;gene-HSPA8;gene-MAP3K5;gene-MAPK8IP1;gene-NR4A1;gene-PDGFC;gene-PPP3CA;gene-PTPN7;gene-RASGRP3;gene-TGFBR1	12	up&down
Metabolism	Glycan biosynthesis and metabolism	ko00515	Mannose type O-glycan biosynthesis	0.003	0.0041	0.72	0.758029	0.906132	gene-ST3GAL3	1	down
Metabolism	Glycan biosynthesis and metabolism	ko00512	Mucin type O-glycan biosynthesis	0.003	0.0044	0.68	0.781402	0.906132	gene-GALNT6	1	up
Cellular Processes	Cell motility	ko04810	Regulation of actin cytoskeleton	0.0269	0.033	0.81	0.783326	0.906132	gene-ERICH5;gene-FN1;gene-ITGB6;gene-LIMK1;gene-LOC101748329;gene-MYH10;gene-PDGFC;gene-SHE;gene-SHF	9	up&down
Metabolism	Lipid metabolism	ko00062	Fatty acid elongation	0.003	0.0046	0.65	0.79223	0.906132	gene-ELOVL6	1	down
Environmental Information Processing	Signaling molecules and interaction	ko04080	Neuroactive ligand-receptor interaction	0.0478	0.0565	0.84	0.79517	0.906132	gene-ADRB1;gene-C5AR1;gene-CALCA;gene-CHRNA5;gene-CHRNB2;gene-CRHR2;gene-CTSG;gene-LOC107051813;gene-LOC121106457;gene-MC5R;gene-PRLR;gene-SCTR;gene-SHE;gene-SHF;gene-SSTR1;gene-TAAR1	16	up&down
Metabolism	Glycan biosynthesis and metabolism	ko00510	N-Glycan biosynthesis	0.006	0.0087	0.69	0.795835	0.906132	gene-ALG2;gene-MGAT4A	2	down
Metabolism	Lipid metabolism	ko00592	alpha-Linolenic acid metabolism	0.003	0.0047	0.63	0.802523	0.906132	gene-ACAA1	1	up
Cellular Processes	Transport and catabolism	ko04136	Autophagy - other	0.003	0.0047	0.63	0.802523	0.906132	gene-ATG12	1	down
Metabolism	Carbohydrate metabolism	ko00562	Inositol phosphate metabolism	0.009	0.0127	0.71	0.804251	0.906132	gene-EVA1A;gene-INPP4B;gene-SACM1L	3	up&down
Genetic Information Processing	Replication and repair	ko03460	Fanconi anemia pathway	0.006	0.009	0.66	0.810879	0.906132	gene-FAAP100;gene-RAD51C	2	up
Environmental Information Processing	Signal transduction	ko04371	Apelin signaling pathway	0.0179	0.0237	0.76	0.81338	0.906132	gene-EGR1;gene-JAG1;gene-PPARGC1A;gene-PRKCE;gene-SMAD2;gene-TGFBR1	6	up&down
Environmental Information Processing	Signal transduction	ko04070	Phosphatidylinositol signaling system	0.0119	0.0166	0.72	0.815815	0.906132	gene-EVA1A;gene-INPP4B;gene-IP6K2;gene-SACM1L	4	up&down
Metabolism	Xenobiotics biodegradation and metabolism	ko00982	Drug metabolism - cytochrome P450	0.003	0.0054	0.55	0.846845	0.920133	gene-GSTT1L	1	up
Metabolism	Amino acid metabolism	ko00250	Alanine, aspartate and glutamate metabolism	0.003	0.0056	0.53	0.854439	0.920133	gene-GPT2	1	down
Metabolism	Carbohydrate metabolism	ko00500	Starch and sucrose metabolism	0.003	0.0056	0.53	0.854439	0.920133	gene-ARID5B	1	down
Genetic Information Processing	Replication and repair	ko03410	Base excision repair	0.003	0.0056	0.53	0.854439	0.920133	gene-PARP3	1	up
Organismal Systems	Endocrine system	ko04912	GnRH signaling pathway	0.009	0.0144	0.62	0.869002	0.920133	gene-CACNA1D;gene-EGR1;gene-LOC121108129	3	up&down
Metabolism	Nucleotide metabolism	ko00230	Purine metabolism	0.0179	0.0258	0.7	0.869717	0.920133	gene-ADA;gene-GUCY1B3;gene-LOC121108717;gene-NT5C1B;gene-PAPSS2;gene-URAH	6	up&down
Environmental Information Processing	Signal transduction	ko04020	Calcium signaling pathway	0.0239	0.033	0.72	0.870447	0.920133	gene-ADRB1;gene-ATP2A2;gene-ATP2B2;gene-CACNA1D;gene-PDGFC;gene-PPP3CA;gene-SHE;gene-SHF	8	up&down
Cellular Processes	Transport and catabolism	ko04140	Autophagy - animal	0.0149	0.0225	0.66	0.88034	0.920133	gene-ATG12;gene-DDIT4;gene-HIF1A;gene-LOC100857512;gene-TP53INP2	5	up&down
Cellular Processes	Cell growth and death	ko04217	Necroptosis	0.0149	0.0225	0.66	0.88034	0.920133	gene-FAM149A;gene-HSP90AA1;gene-TLR3;gene-TNFAIP3;gene-TNFRSF10B	5	up&down
Genetic Information Processing	Replication and repair	ko03440	Homologous recombination	0.003	0.0063	0.47	0.887135	0.920133	gene-RAD51C	1	up
Metabolism	Carbohydrate metabolism	ko00052	Galactose metabolism	0.003	0.0065	0.46	0.892737	0.920133	gene-ARID5B	1	down
Human Diseases	Infectious disease: bacterial	ko05132	Salmonella infection	0.0239	0.0344	0.69	0.898403	0.920133	gene-BAK1;gene-ERICH5;gene-HSP90AA1;gene-IL18;gene-LOC101748329;gene-NFKBIA;gene-SNX18;gene-TNFRSF10B	8	up&down
Environmental Information Processing	Signaling molecules and interaction	ko04512	ECM-receptor interaction	0.0239	0.0347	0.69	0.903343	0.920133	gene-AGRN;gene-CHIR-AB-502;gene-COL6A2;gene-FN1;gene-ITGB6;gene-LAMB3;gene-LOC107049489;gene-LOC112531119	8	up&down
Organismal Systems	Immune system	ko04672	Intestinal immune network for IgA production	0.003	0.0071	0.42	0.912504	0.920133	gene-CD40LG	1	up
Cellular Processes	Cell growth and death	ko04114	Oocyte meiosis	0.009	0.0162	0.55	0.914119	0.920133	gene-CCNB1;gene-PPP3CA;gene-YWHAQ	3	up&down
Organismal Systems	Endocrine system	ko04914	Progesterone-mediated oocyte maturation	0.006	0.0125	0.48	0.927734	0.928037	gene-CCNB1;gene-HSP90AA1	2	up&down
Cellular Processes	Cellular community - eukaryotes	ko04510	Focal adhesion	0.0209	0.0333	0.63	0.935254	0.929785	gene-COL6A2;gene-FN1;gene-ITGB6;gene-LAMB3;gene-LOC101748329;gene-PDGFC;gene-TLN2	7	up&down
Cellular Processes	Transport and catabolism	ko04142	Lysosome	0.0119	0.0233	0.51	0.956828	0.945396	gene-AP1S2;gene-CTSG;gene-NPC1;gene-SORT1	4	up&down
Environmental Information Processing	Signal transduction	ko04370	VEGF signaling pathway	0.003	0.0105	0.29	0.972943	0.947366	gene-PPP3CA	1	down
Genetic Information Processing	Folding, sorting and degradation	ko03018	RNA degradation	0.003	0.0107	0.28	0.975572	0.947366	gene-TOB2	1	down
Genetic Information Processing	Transcription	ko03040	Spliceosome	0.006	0.0193	0.31	0.990144	0.947366	gene-HSPA8;gene-SNRPF	2	up&down
Environmental Information Processing	Signal transduction	ko04012	ErbB signaling pathway	0.003	0.0137	0.22	0.991229	0.947366	gene-LOC101751545	1	down
Genetic Information Processing	Translation	ko03010	Ribosome	0.003	0.0196	0.15	0.99888	0.947366	gene-RPL36	1	up
Genetic Information Processing	Translation	ko03008	Ribosome biogenesis in eukaryotes	0.003	0.0221	0.14	0.999535	0.947366	gene-TMEM120B	1	down
Genetic Information Processing	Translation	ko03013	RNA transport	0.003	0.0368	0.08	0.999997	0.947366	gene-MAZ	1	down

## Sheet: HO_vs_LO
KEGG_A_class	KEGG_B_class	ID	Pathway	GeneRatio	BgRatio	enrich_factor	pvalue	qvalue	geneID	gene_number	Contained
Metabolism	Lipid metabolism	ko00100	Steroid biosynthesis	0.0147	0.0031	4.76	0.00319299	0.527684	gene-BCAS1;gene-CYP24A1;gene-HSD17B7;gene-SC5D;gene-SDR42E2	5	up&down
Metabolism	Lipid metabolism	ko00140	Steroid hormone biosynthesis	0.0206	0.0069	2.98	0.00825165	0.533237	gene-COMT;gene-CYP21A1;gene-CYP2D6;gene-HSD11B1L;gene-HSD17B2;gene-HSD17B7;gene-HSD3B1	7	up&down
Metabolism	Energy metabolism	ko00910	Nitrogen metabolism	0.0118	0.0029	4	0.0157954	0.533237	gene-CA12;gene-CA3A;gene-CA4;gene-CA7	4	up&down
Cellular Processes	Cellular community - eukaryotes	ko04510	Focal adhesion	0.0559	0.0333	1.68	0.0179853	0.533237	gene-COL6A6;gene-COMP;gene-GRAPL;gene-ITGA2B;gene-ITGBL1;gene-LAMA2;gene-LAMB3;gene-LAMB4;gene-LOC121106439;gene-LPXN;gene-MYL2;gene-MYLKSML;gene-PAK5;gene-RAP1A;gene-RELN;gene-ROCK1;gene-TNR;gene-VEGFD;gene-VWA2	19	up&down
Human Diseases	Cancer: overview	ko05206	MicroRNAs in cancer	0.0088	0.0018	4.99	0.0195107	0.533237	gene-PAQR7;gene-PAQR8;gene-PAQR9	3	up&down
Metabolism	Metabolism of cofactors and vitamins	ko00790	Folate biosynthesis	0.0147	0.0047	3.12	0.0201505	0.533237	NewGene_16433;gene-AKR1B10;gene-ALPL;gene-C2orf69;gene-CBR3	5	up&down
Organismal Systems	Digestive system	ko04979	Cholesterol metabolism	0.0059	0.0007	7.99	0.0225861	0.533237	gene-LOC112532644;gene-LRPAP1	2	up
Metabolism	Carbohydrate metabolism	ko00010	Glycolysis / Gluconeogenesis	0.0206	0.0091	2.26	0.0341954	0.542851	gene-ACSS1B;gene-ADH4;gene-ENO4;gene-HK3;gene-LDHA;gene-LOC107050559;gene-PFKM	7	up&down
Metabolism	Global and overview maps	ko01200	Carbon metabolism	0.0324	0.0175	1.85	0.035392	0.542851	gene-ACSS1B;gene-ADH4;gene-ENO4;gene-FRMPD3;gene-H6PD;gene-HK3;gene-LOC107050559;gene-MDH1B;gene-OGDH;gene-PFKM;gene-SRRL	11	up&down
Metabolism	Metabolism of cofactors and vitamins	ko00730	Thiamine metabolism	0.0088	0.0022	4	0.0361185	0.542851	gene-AK8;gene-ALPL;gene-NTPCR	3	up&down
Environmental Information Processing	Signaling molecules and interaction	ko04514	Cell adhesion molecules	0.0471	0.029	1.62	0.0375625	0.542851	gene-CADM1;gene-CADM3;gene-CD2;gene-CLDN1;gene-CLDN11;gene-CNTN1;gene-LOC121106928;gene-MHCY12;gene-MHCY15;gene-MHCY9;gene-MPZ;gene-NCAM2;gene-NLGN3;gene-NLGN4Y;gene-NRCAM;gene-PTPRC	16	up&down
Metabolism	Amino acid metabolism	ko00250	Alanine, aspartate and glutamate metabolism	0.0147	0.0056	2.63	0.0394172	0.542851	gene-ASPA;gene-DDO;gene-FOLH1;gene-GAD1;gene-LOC422895	5	up
Metabolism	Carbohydrate metabolism	ko00051	Fructose and mannose metabolism	0.0147	0.0059	2.5	0.0476872	0.583754	gene-AKR1B10;gene-FPGT;gene-HK3;gene-LOC107050559;gene-PFKM	5	up&down
Organismal Systems	Circulatory system	ko04270	Vascular smooth muscle contraction	0.0353	0.0208	1.7	0.0494518	0.583754	NewGene_16943;gene-AGT;gene-AGTR1;gene-ITPR2;gene-LOC101752139;gene-LOC121106439;gene-MYH11;gene-MYL6;gene-MYLKSML;gene-RAMP2;gene-RBM44;gene-ROCK1	12	up&down
Cellular Processes	Transport and catabolism	ko04145	Phagosome	0.0441	0.0286	1.54	0.0614065	0.615922	gene-ATP6V1D;gene-COMP;gene-CYBB;gene-EPX;gene-ITGBL1;gene-LAMP5;gene-LOC121106928;gene-LOC416695;gene-MHCY12;gene-MHCY15;gene-MHCY9;gene-SCARA5;gene-SFTPA1;gene-TUBA3E;gene-TUBB4B	15	up&down
Organismal Systems	Endocrine system	ko03320	PPAR signaling pathway	0.0235	0.0127	1.86	0.065049	0.615922	NewGene_11657;gene-ACSL6;gene-ADIPOQ;gene-FABP4;gene-FABP5;gene-MAATS1;gene-SORBS1;gene-SORBS2	8	up
Metabolism	Carbohydrate metabolism	ko00030	Pentose phosphate pathway	0.0118	0.0046	2.58	0.0668908	0.615922	gene-FRMPD3;gene-H6PD;gene-LOC107050559;gene-PFKM	4	up&down
Metabolism	Carbohydrate metabolism	ko00052	Galactose metabolism	0.0147	0.0065	2.27	0.0670845	0.615922	gene-AKR1B10;gene-GALE;gene-GANC;gene-HK3;gene-PFKM	5	up&down
Environmental Information Processing	Signaling molecules and interaction	ko04512	ECM-receptor interaction	0.05	0.0347	1.44	0.0822366	0.715299	gene-COL6A6;gene-COMP;gene-EFCC1;gene-EGFL6;gene-ITGA2B;gene-ITGBL1;gene-LAMA2;gene-LAMB3;gene-LAMB4;gene-LOC101750889;gene-LOC107050390;gene-LOC107050473;gene-RELN;gene-SV2B;gene-SVOP;gene-TNR;gene-VWA2	17	up&down
Environmental Information Processing	Membrane transport	ko02010	ABC transporters	0.0147	0.0074	2	0.103201	0.774118	gene-ABCA12;gene-ABCB11;gene-ABCB5;gene-ABCG4;gene-RBM11	5	up&down
Environmental Information Processing	Signal transduction	ko04015	Rap1 signaling pathway	0.0088	0.0034	2.61	0.105103	0.774118	gene-APBB1IP;gene-LCP2;gene-LOC101749913	3	up
Metabolism	Metabolism of other amino acids	ko00430	Taurine and hypotaurine metabolism	0.0059	0.0018	3.33	0.118432	0.774118	gene-CDO1;gene-GAD1	2	up
Cellular Processes	Cell growth and death	ko04216	Ferroptosis	0.0118	0.0057	2.05	0.128934	0.774118	gene-ACSL6;gene-CYBB;gene-MAP1LC3C;gene-SLC39A8	4	up&down
Organismal Systems	Immune system	ko04611	Platelet activation	0.0059	0.0019	3.07	0.135522	0.774118	gene-APBB1IP;gene-LCP2	2	up
Metabolism	Amino acid metabolism	ko00290	Valine, leucine and isoleucine biosynthesis	0.0029	0.0004	6.66	0.142784	0.774118	gene-SRRL	1	up
Metabolism	Metabolism of terpenoids and polyketides	ko00981	Insect hormone biosynthesis	0.0029	0.0004	6.66	0.142784	0.774118	gene-NINJ2	1	up
Organismal Systems	Endocrine system	ko04927	Cortisol synthesis and secretion	0.0029	0.0004	6.66	0.142784	0.774118	gene-LOC112532644	1	up
Metabolism	Nucleotide metabolism	ko00240	Pyrimidine metabolism	0.0235	0.0152	1.55	0.143173	0.774118	gene-AK9;gene-CDA;gene-CDADC1;gene-DPYS;gene-ENTPD5;gene-NT5C2;gene-NT5E;gene-UPP1	8	up
Metabolism	Xenobiotics biodegradation and metabolism	ko00980	Metabolism of xenobiotics by cytochrome P450	0.0118	0.006	1.95	0.147236	0.774118	gene-ADH4;gene-C2orf69;gene-CBR3;gene-HSD11B1L	4	up&down
Environmental Information Processing	Signal transduction	ko04020	Calcium signaling pathway	0.0441	0.033	1.34	0.152555	0.774118	NewGene_16943;gene-AGTR1;gene-CYSLTR1;gene-ITPR2;gene-LHCGR;gene-LOC101752139;gene-LOC117654556;gene-LOC121106439;gene-MCOLN3;gene-MYLKSML;gene-P2RX1;gene-PDE1B;gene-PDE1C;gene-PPIF;gene-TNNC1	15	up&down
Metabolism	Amino acid metabolism	ko00310	Lysine degradation	0.0176	0.011	1.6	0.171883	0.774118	gene-FAM129A;gene-KMT5A;gene-PHYKPL;gene-PRDM1;gene-SUV39H2;gene-TMLHE	6	up&down
Metabolism	Metabolism of cofactors and vitamins	ko00780	Biotin metabolism	0.0029	0.0006	4.99	0.185708	0.774118	gene-BTD	1	up
Environmental Information Processing	Signal transduction	ko04152	AMPK signaling pathway	0.0029	0.0006	4.99	0.185708	0.774118	gene-RWDD1	1	up
Organismal Systems	Immune system	ko04612	Antigen processing and presentation	0.0029	0.0006	4.99	0.185708	0.774118	gene-PSME1	1	up
Organismal Systems	Endocrine system	ko04913	Ovarian steroidogenesis	0.0029	0.0006	4.99	0.185708	0.774118	gene-LOC112532644	1	up
Human Diseases	Endocrine and metabolic disease	ko04934	Cushing syndrome	0.0029	0.0006	4.99	0.185708	0.774118	gene-LOC112532644	1	up
Organismal Systems	Digestive system	ko04975	Fat digestion and absorption	0.0029	0.0006	4.99	0.185708	0.774118	gene-MTTPL	1	down
Human Diseases	Infectious disease: viral	ko05160	Hepatitis C	0.0029	0.0006	4.99	0.185708	0.774118	gene-IFIT5	1	up
Metabolism	Carbohydrate metabolism	ko00620	Pyruvate metabolism	0.0118	0.0068	1.74	0.196866	0.774118	gene-ACACB;gene-ACSS1B;gene-LDHA;gene-MDH1B	4	up&down
Environmental Information Processing	Signaling molecules and interaction	ko04080	Neuroactive ligand-receptor interaction	0.0676	0.0565	1.2	0.211037	0.774118	gene-ADCYAP1R1;gene-AGT;gene-AGTR1;gene-CCK;gene-CNR1;gene-CTSG;gene-CYSLTR1;gene-GABRA3;gene-GABRA5;gene-GABRG1;gene-GABRR3;gene-GRIK1;gene-HRH3;gene-HTR1E;gene-LHCGR;gene-LOC117654556;gene-NPY1R;gene-OPRL1;gene-P2RX1;gene-PENK;gene-RLN3;gene-SSTR2;gene-TRPV1	23	up&down
Metabolism	Amino acid metabolism	ko00270	Cysteine and methionine metabolism	0.0118	0.0071	1.66	0.218	0.774118	gene-CDO1;gene-DNMT3B;gene-LDHA;gene-MDH1B	4	up&down
Organismal Systems	Immune system	ko04670	Leukocyte transendothelial migration	0.0029	0.0007	4	0.226489	0.774118	gene-LOC101749913	1	up
Organismal Systems	Environmental adaptation	ko04714	Thermogenesis	0.0029	0.0007	4	0.226489	0.774118	gene-DPF3	1	down
Organismal Systems	Nervous system	ko04728	Dopaminergic synapse	0.0029	0.0007	4	0.226489	0.774118	gene-HMP19	1	up
Organismal Systems	Endocrine system	ko04925	Aldosterone synthesis and secretion	0.0029	0.0007	4	0.226489	0.774118	gene-LOC112532644	1	up
Organismal Systems	Digestive system	ko04977	Vitamin digestion and absorption	0.0029	0.0007	4	0.226489	0.774118	gene-LMBRD1	1	down
Human Diseases	Cancer: specific types	ko05225	Hepatocellular carcinoma	0.0029	0.0007	4	0.226489	0.774118	gene-DPF3	1	down
Cellular Processes	Cellular community - eukaryotes	ko04540	Gap junction	0.0206	0.0147	1.4	0.233593	0.774118	NewGene_16943;gene-GRAPL;gene-ITPR2;gene-LOC121106439;gene-LOC416695;gene-TUBA3E;gene-TUBB4B	7	up&down
Metabolism	Nucleotide metabolism	ko00230	Purine metabolism	0.0324	0.0258	1.26	0.260125	0.774118	gene-AK8;gene-AK9;gene-ENTPD5;gene-FRMPD3;gene-GMPR2;gene-NT5C2;gene-NT5E;gene-NTPCR;gene-PDE1B;gene-PDE1C;gene-SAPCD2	11	up&down
Cellular Processes	Cellular community - eukaryotes	ko04530	Tight junction	0.0324	0.0258	1.26	0.260125	0.774118	gene-CLDN1;gene-CLDN11;gene-EPB41L4B;gene-LOC416695;gene-MYH11;gene-MYL2;gene-MYL6;gene-RAP1A;gene-ROCK1;gene-TJP3;gene-TUBA3E	11	up&down
Genetic Information Processing	Folding, sorting and degradation	ko04120	Ubiquitin mediated proteolysis	0.0294	0.0231	1.27	0.260551	0.774118	gene-BIRC7;gene-CCDC9;gene-ELOB;gene-FBXO48;gene-FBXW7;gene-KLHL9;gene-LOC422513;gene-SOCS1L;gene-UBE2G2;gene-UBE2QL1	10	up&down
Organismal Systems	Digestive system	ko04974	Protein digestion and absorption	0.0059	0.0029	2	0.264522	0.774118	gene-COL20A1;gene-VWA2	2	up&down
Metabolism	Biosynthesis of other secondary metabolites	ko00524	Neomycin, kanamycin and gentamicin biosynthesis	0.0029	0.0009	3.33	0.265233	0.774118	gene-HK3	1	up
Environmental Information Processing	Signal transduction	ko04066	HIF-1 signaling pathway	0.0029	0.0009	3.33	0.265233	0.774118	gene-LOC107050559	1	up
Organismal Systems	Immune system	ko04660	T cell receptor signaling pathway	0.0029	0.0009	3.33	0.265233	0.774118	gene-LCP2	1	up
Organismal Systems	Endocrine system	ko04928	Parathyroid hormone synthesis, secretion and action	0.0029	0.0009	3.33	0.265233	0.774118	gene-PTHLH	1	down
Organismal Systems	Circulatory system	ko04261	Adrenergic signaling in cardiomyocytes	0.0265	0.0206	1.28	0.266997	0.774118	NewGene_16943;gene-AGT;gene-AGTR1;gene-ATP1B4;gene-ILDR2;gene-LOC101752139;gene-MYL2;gene-PPP1R1A;gene-TNNC1	9	up&down
Metabolism	Global and overview maps	ko01230	Biosynthesis of amino acids	0.0147	0.0103	1.43	0.272202	0.775603	gene-ENO4;gene-FRMPD3;gene-LOC107050559;gene-PFKM;gene-SRRL	5	up
Metabolism	Carbohydrate metabolism	ko00500	Starch and sucrose metabolism	0.0088	0.0056	1.58	0.295942	0.792323	gene-GANC;gene-GYG2;gene-HK3	3	up
Genetic Information Processing	Folding, sorting and degradation	ko03018	RNA degradation	0.0147	0.0107	1.37	0.30167	0.792323	gene-ENO4;gene-LSM3;gene-LSM7;gene-PABPC1;gene-PFKM	5	up&down
Metabolism	Metabolism of other amino acids	ko00440	Phosphonate and phosphinate metabolism	0.0029	0.001	2.85	0.302042	0.792323	gene-PCYT1B	1	up
Organismal Systems	Immune system	ko04657	IL-17 signaling pathway	0.0029	0.001	2.85	0.302042	0.792323	gene-S100A12	1	up
Organismal Systems	Sensory system	ko04740	Olfactory transduction	0.0029	0.001	2.85	0.302042	0.792323	gene-LOC121106447	1	up
Metabolism	Carbohydrate metabolism	ko00640	Propanoate metabolism	0.0088	0.0057	1.54	0.309859	0.800129	gene-ACACB;gene-ACSS1B;gene-LDHA	3	up&down
Metabolism	Lipid metabolism	ko00061	Fatty acid biosynthesis	0.0059	0.0034	1.74	0.321087	0.816368	gene-ACACB;gene-ACSL6	2	up
Metabolism	Lipid metabolism	ko00564	Glycerophospholipid metabolism	0.0206	0.0165	1.25	0.32839	0.822284	gene-ACHE;gene-AGPAT2;gene-ETNK1;gene-GPD1L2;gene-PCYT1B;gene-PLA2G15;gene-PLB1	7	up&down
Metabolism	Amino acid metabolism	ko00340	Histidine metabolism	0.0059	0.0035	1.66	0.339742	0.825689	gene-ASPA;gene-UROC1	2	up
Metabolism	Metabolism of terpenoids and polyketides	ko00900	Terpenoid backbone biosynthesis	0.0059	0.0035	1.66	0.339742	0.825689	gene-MVK;gene-PCYOX1	2	up&down
Metabolism	Amino acid metabolism	ko00350	Tyrosine metabolism	0.0088	0.0062	1.43	0.351658	0.830368	gene-ADH4;gene-COMT;gene-DDC	3	up&down
Metabolism	Lipid metabolism	ko00561	Glycerolipid metabolism	0.0147	0.0115	1.28	0.351717	0.830368	NewGene_11657;gene-AGPAT2;gene-AKR1B10;gene-LIPG;gene-MGLL	5	up&down
Organismal Systems	Immune system	ko04664	Fc epsilon RI signaling pathway	0.0029	0.0013	2.22	0.370234	0.840534	gene-LCP2	1	up
Organismal Systems	Endocrine system	ko04910	Insulin signaling pathway	0.0235	0.02	1.18	0.371395	0.840534	gene-ACACB;gene-EIF4E1B;gene-GRAPL;gene-HK3;gene-PPP1R3B;gene-SOCS1L;gene-SORBS1;gene-SORBS2	8	up&down
Metabolism	Lipid metabolism	ko00590	Arachidonic acid metabolism	0.0118	0.0093	1.27	0.38801	0.840534	gene-C2orf69;gene-CBR3;gene-PLB1;gene-PTGS2	4	up&down
Metabolism	Metabolism of cofactors and vitamins	ko00750	Vitamin B6 metabolism	0.0029	0.0015	2	0.401797	0.840534	gene-PHOSPHO2	1	down
Organismal Systems	Development and regeneration	ko04320	Dorso-ventral axis formation	0.0029	0.0015	2	0.401797	0.840534	gene-R3HDM2	1	up
Organismal Systems	Development and regeneration	ko04380	Osteoclast differentiation	0.0029	0.0015	2	0.401797	0.840534	gene-LCP2	1	up
Organismal Systems	Immune system	ko04650	Natural killer cell mediated cytotoxicity	0.0029	0.0015	2	0.401797	0.840534	gene-LCP2	1	up
Human Diseases	Infectious disease: bacterial	ko05135	Yersinia infection	0.0029	0.0015	2	0.401797	0.840534	gene-LCP2	1	up
Human Diseases	Infectious disease: viral	ko05165	Human papillomavirus infection	0.0029	0.0015	2	0.401797	0.840534	gene-VWA2	1	down
Metabolism	Carbohydrate metabolism	ko00020	Citrate cycle (TCA cycle)	0.0059	0.0041	1.43	0.412462	0.852061	gene-MDH1B;gene-OGDH	2	up
Environmental Information Processing	Signal transduction	ko04310	Wnt signaling pathway	0.0294	0.0268	1.1	0.427448	0.866704	gene-FMNL1;gene-HSF5;gene-LOC121106439;gene-NFATC1;gene-RSPO4;gene-SENP2;gene-SFRP4;gene-SOX17;gene-WNT4;gene-ZNRF3	10	up&down
Metabolism	Metabolism of other amino acids	ko00410	beta-Alanine metabolism	0.0059	0.0043	1.38	0.43004	0.866704	gene-DPYS;gene-GAD1	2	up
Cellular Processes	Transport and catabolism	ko04146	Peroxisome	0.0147	0.0128	1.15	0.442193	0.88046	gene-ACSL6;gene-DDO;gene-EFCAB1;gene-MVK;gene-PEX5L	5	up&down
Environmental Information Processing	Signal transduction	ko04010	MAPK signaling pathway	0.0441	0.042	1.05	0.458788	0.885094	gene-FASLG;gene-FLT3;gene-GRAPL;gene-IRAK4;gene-LOC101752139;gene-LOC107055388;gene-LOC121106439;gene-MAPT;gene-NFATC1;gene-NTRK2;gene-RAP1A;gene-RASGRP1;gene-STMN2;gene-STMN3;gene-VEGFD	15	up&down
Genetic Information Processing	Folding, sorting and degradation	ko04122	Sulfur relay system	0.0029	0.0018	1.66	0.460268	0.885094	gene-SYPL1	1	down
Metabolism	Metabolism of cofactors and vitamins	ko00830	Retinol metabolism	0.0088	0.0074	1.2	0.460587	0.885094	gene-ADH4;gene-CYP26A1;gene-CYP27C1	3	up&down
Cellular Processes	Cell growth and death	ko04114	Oocyte meiosis	0.0176	0.0162	1.09	0.474923	0.902152	gene-CPEB2;gene-ESPL1;gene-ITPR2;gene-REC8;gene-SMC1B;gene-SPDYA	6	up&down
Organismal Systems	Immune system	ko04621	NOD-like receptor signaling pathway	0.0265	0.0253	1.05	0.49495	0.917178	gene-AvBD1;gene-CASR;gene-CATH3;gene-CYBB;gene-IRAK4;gene-ITPR2;gene-NLRP3;gene-NOD1;gene-TRPM2	9	up
Metabolism	Lipid metabolism	ko01040	Biosynthesis of unsaturated fatty acids	0.0059	0.0049	1.21	0.497382	0.917178	gene-ELOVL1;gene-LOC423119	2	down
Metabolism	Glycan biosynthesis and metabolism	ko00514	Other types of O-glycan biosynthesis	0.0088	0.0078	1.13	0.499482	0.917178	gene-FAM129A;gene-RFNG;gene-ST6GAL2	3	up&down
Genetic Information Processing	Translation	ko03015	mRNA surveillance pathway	0.0147	0.0138	1.06	0.510499	0.918253	gene-CDC42EP4;gene-ILDR2;gene-PABPC1;gene-PAPOLG;gene-UPF3A	5	up&down
Organismal Systems	Circulatory system	ko04260	Cardiac muscle contraction	0.0118	0.0109	1.08	0.511181	0.918253	gene-ATP1B4;gene-LOC101752139;gene-MYL2;gene-TNNC1	4	up&down
Metabolism	Carbohydrate metabolism	ko00520	Amino sugar and nucleotide sugar metabolism	0.0088	0.0081	1.09	0.52461	0.930765	gene-FPGT;gene-GALE;gene-HK3	3	up&down
Organismal Systems	Immune system	ko04625	C-type lectin receptor signaling pathway	0.0147	0.0141	1.04	0.52941	0.930765	gene-ITPR2;gene-NFATC1;gene-NLRP3;gene-PTGS2;gene-SYK	5	up&down
Metabolism	Amino acid metabolism	ko00360	Phenylalanine metabolism	0.0029	0.0022	1.33	0.537463	0.932339	gene-DDC	1	up
Organismal Systems	Endocrine system	ko04912	GnRH signaling pathway	0.0147	0.0144	1.02	0.547993	0.932339	NewGene_16943;gene-EGR1;gene-GRAPL;gene-ITPR2;gene-LOC101752139	5	up&down
Metabolism	Lipid metabolism	ko00565	Ether lipid metabolism	0.0088	0.0084	1.05	0.549031	0.932339	gene-ENPP6;gene-PLB1;gene-UGT8L	3	up&down
Metabolism	Metabolism of cofactors and vitamins	ko00760	Nicotinate and nicotinamide metabolism	0.0118	0.0115	1.02	0.553219	0.932339	gene-DTWD1;gene-NMNAT2;gene-NT5C2;gene-NT5E	4	up
Metabolism	Glycan biosynthesis and metabolism	ko00533	Glycosaminoglycan biosynthesis - keratan sulfate	0.0029	0.0024	1.25	0.560665	0.932339	gene-CHST4	1	down
Genetic Information Processing	Replication and repair	ko03410	Base excision repair	0.0059	0.0056	1.05	0.574081	0.932339	gene-C1orf228;gene-NEIL2	2	up&down
Environmental Information Processing	Signal transduction	ko04151	PI3K-Akt signaling pathway	0.0029	0.0025	1.18	0.582706	0.932339	gene-VWA2	1	down
Environmental Information Processing	Signal transduction	ko04392	Hippo signaling pathway - multiple species	0.0029	0.0025	1.18	0.582706	0.932339	gene-WWTR1	1	up
Cellular Processes	Cell growth and death	ko04210	Apoptosis	0.0206	0.0213	0.96	0.594455	0.932339	gene-CSF2RB;gene-FASLG;gene-ITPR2;gene-LMNAL;gene-LOC416695;gene-TNFRSF10B;gene-TUBA3E	7	up&down
Metabolism	Lipid metabolism	ko00600	Sphingolipid metabolism	0.0088	0.009	0.98	0.595589	0.932339	gene-SMPD3;gene-SPTLC2;gene-UGT8L	3	up&down
Metabolism	Lipid metabolism	ko00071	Fatty acid degradation	0.0059	0.0059	1	0.602288	0.932339	gene-ACSL6;gene-ADH4	2	up&down
Metabolism	Metabolism of cofactors and vitamins	ko00670	One carbon pool by folate	0.0029	0.0026	1.11	0.603645	0.932339	gene-MTHFD2	1	down
Metabolism	Metabolism of cofactors and vitamins	ko00770	Pantothenate and CoA biosynthesis	0.0029	0.0026	1.11	0.603645	0.932339	gene-DPYS	1	up
Human Diseases	Infectious disease: bacterial	ko05132	Salmonella infection	0.0324	0.0344	0.94	0.630001	0.960444	gene-CYFIP2;gene-DYL2;gene-DYNLRB2;gene-IRAK4;gene-LOC100858984;gene-MYL2;gene-NLRP3;gene-NOD1;gene-PTPRC;gene-TLR5;gene-TNFRSF10B	11	up&down
Genetic Information Processing	Replication and repair	ko03440	Homologous recombination	0.0059	0.0063	0.93	0.641919	0.960444	gene-RAD54L;gene-SYCP3	2	up&down
Metabolism	Carbohydrate metabolism	ko00630	Glyoxylate and dicarboxylate metabolism	0.0059	0.0065	0.91	0.65442	0.960444	gene-ACSS1B;gene-MDH1B	2	up&down
Environmental Information Processing	Signal transduction	ko04150	mTOR signaling pathway	0.0235	0.0259	0.91	0.661841	0.960444	gene-ATP6V1D;gene-CLIP1;gene-EIF4E1B;gene-GLCCI1;gene-GRAPL;gene-LOC121106439;gene-RWDD1;gene-WNT4	8	up&down
Cellular Processes	Cell growth and death	ko04218	Cellular senescence	0.0235	0.0261	0.9	0.668079	0.960444	gene-CDKN1A;gene-ITPR2;gene-LOC121106928;gene-MHCY12;gene-MHCY15;gene-MHCY9;gene-NFATC1;gene-TESMIN	8	up&down
Metabolism	Global and overview maps	ko01212	Fatty acid metabolism	0.0088	0.01	0.88	0.669216	0.960444	gene-ACSL6;gene-ELOVL1;gene-LOC423119	3	up&down
Metabolism	Glycan biosynthesis and metabolism	ko00604	Glycosphingolipid biosynthesis - ganglio series	0.0029	0.0032	0.91	0.677432	0.960444	gene-ST6GALNAC5	1	up
Environmental Information Processing	Signal transduction	ko04390	Hippo signaling pathway	0.0029	0.0032	0.91	0.677432	0.960444	gene-WWTR1	1	up
Environmental Information Processing	Signal transduction	ko04012	ErbB signaling pathway	0.0118	0.0137	0.86	0.691746	0.960444	gene-CDKN1A;gene-GRAPL;gene-LOC121106439;gene-PAK5	4	up&down
Metabolism	Glycan biosynthesis and metabolism	ko00532	Glycosaminoglycan biosynthesis - chondroitin sulfate / dermatan sulfate	0.0029	0.0034	0.87	0.693629	0.960444	gene-CSGALNACT1	1	up
Environmental Information Processing	Signal transduction	ko04370	VEGF signaling pathway	0.0088	0.0105	0.84	0.69762	0.960444	gene-LOC121106439;gene-LPXN;gene-PTGS2	3	up&down
Environmental Information Processing	Signal transduction	ko04371	Apelin signaling pathway	0.0206	0.0237	0.87	0.703021	0.960444	NewGene_16943;gene-AGTR1;gene-EGR1;gene-GNG4;gene-ITPR2;gene-MYL2;gene-MYLKSML	7	up&down
Organismal Systems	Endocrine system	ko04920	Adipocytokine signaling pathway	0.0088	0.0106	0.83	0.706669	0.960444	gene-ACACB;gene-ACSL6;gene-ADIPOQ	3	up
Metabolism	Carbohydrate metabolism	ko00040	Pentose and glucuronate interconversions	0.0029	0.0035	0.83	0.709016	0.960444	gene-AKR1B10	1	down
Genetic Information Processing	Replication and repair	ko03430	Mismatch repair	0.0029	0.0035	0.83	0.709016	0.960444	gene-EXO1	1	down
Metabolism	Xenobiotics biodegradation and metabolism	ko00983	Drug metabolism - other enzymes	0.0118	0.0143	0.82	0.723057	0.963304	gene-CDA;gene-DPYS;gene-EPX;gene-UPP1	4	up
Genetic Information Processing	Folding, sorting and degradation	ko03060	Protein export	0.0029	0.0037	0.8	0.723632	0.963304	gene-FSIP1	1	up
Metabolism	Glycan biosynthesis and metabolism	ko00563	Glycosylphosphatidylinositol (GPI)-anchor biosynthesis	0.0029	0.004	0.74	0.750704	0.963304	gene-GPLD1	1	up
Metabolism	Carbohydrate metabolism	ko00650	Butanoate metabolism	0.0029	0.0044	0.67	0.786434	0.963304	gene-GAD1	1	up
Genetic Information Processing	Transcription	ko03020	RNA polymerase	0.0029	0.0044	0.67	0.786434	0.963304	gene-POLR3A	1	down
Genetic Information Processing	Folding, sorting and degradation	ko04130	SNARE interactions in vesicular transport	0.0029	0.0044	0.67	0.786434	0.963304	gene-SNAP23	1	down
Cellular Processes	Cell growth and death	ko04110	Cell cycle	0.0147	0.0191	0.77	0.786901	0.963304	gene-CDKN1A;gene-DBF4B;gene-ESPL1;gene-RAD21L1;gene-SMC1B	5	up&down
Cellular Processes	Cell growth and death	ko04115	p53 signaling pathway	0.0088	0.0122	0.72	0.792857	0.963304	gene-CCNI;gene-CDKN1A;gene-TNFRSF10B	3	up&down
Metabolism	Lipid metabolism	ko00062	Fatty acid elongation	0.0029	0.0046	0.64	0.797171	0.963304	gene-ELOVL1	1	down
Metabolism	Glycan biosynthesis and metabolism	ko00601	Glycosphingolipid biosynthesis - lacto and neolacto series	0.0029	0.0046	0.64	0.797171	0.963304	gene-B3GALT2	1	up
Cellular Processes	Cell motility	ko04810	Regulation of actin cytoskeleton	0.0265	0.033	0.8	0.797613	0.963304	gene-CYFIP2;gene-ITGA2B;gene-ITGBL1;gene-LPXN;gene-MYH11;gene-MYL2;gene-MYLKSML;gene-PAK5;gene-ROCK1	9	up&down
Metabolism	Glycan biosynthesis and metabolism	ko00510	N-Glycan biosynthesis	0.0059	0.0087	0.68	0.802679	0.963304	gene-MGAT4D;gene-ST6GAL2	2	up
Metabolism	Glycan biosynthesis and metabolism	ko00534	Glycosaminoglycan biosynthesis - heparan sulfate / heparin	0.0029	0.0047	0.62	0.807369	0.963304	gene-NDST3	1	up
Metabolism	Lipid metabolism	ko00592	alpha-Linolenic acid metabolism	0.0029	0.0047	0.62	0.807369	0.963304	gene-PLB1	1	down
Human Diseases	Infectious disease: viral	ko05168	Herpes simplex virus 1 infection	0.0353	0.0433	0.82	0.808257	0.963304	gene-CD74;gene-FASLG;gene-GIMAP7L5;gene-IFIH1;gene-IRAK4;gene-ITGBL1;gene-LOC121106928;gene-LOC121107789;gene-MHCY12;gene-MHCY15;gene-MHCY9;gene-SYK	12	up&down
Metabolism	Metabolism of cofactors and vitamins	ko00860	Porphyrin and chlorophyll metabolism	0.0029	0.0049	0.61	0.817056	0.963304	gene-HEPH	1	down
Genetic Information Processing	Replication and repair	ko03460	Fanconi anemia pathway	0.0059	0.009	0.66	0.817487	0.963304	gene-KIAA2022;gene-POLN	2	up
Human Diseases	Infectious disease: viral	ko05164	Influenza A	0.0176	0.0238	0.74	0.828713	0.963304	gene-CDC42EP4;gene-FASLG;gene-IFIH1;gene-IRAK4;gene-NLRP3;gene-TNFRSF10B	6	up&down
Metabolism	Lipid metabolism	ko00591	Linoleic acid metabolism	0.0029	0.0054	0.54	0.851184	0.963304	gene-PLB1	1	down
Metabolism	Xenobiotics biodegradation and metabolism	ko00982	Drug metabolism - cytochrome P450	0.0029	0.0054	0.54	0.851184	0.963304	gene-ADH4	1	down
Genetic Information Processing	Folding, sorting and degradation	ko03050	Proteasome	0.0029	0.0057	0.51	0.865787	0.963304	gene-PSME1	1	up
Environmental Information Processing	Signal transduction	ko04330	Notch signaling pathway	0.0059	0.0103	0.57	0.872504	0.963304	NewGene_3108;gene-RFNG	2	down
Genetic Information Processing	Translation	ko03013	RNA transport	0.0265	0.0368	0.72	0.886591	0.963304	NewGene_16342;gene-CYFIP2;gene-EIF4E1B;gene-GEMIN8;gene-LRWD1;gene-NUP210L;gene-PABPC1;gene-SENP2;gene-UPF3A	9	up&down
Cellular Processes	Cell growth and death	ko04217	Necroptosis	0.0147	0.0225	0.65	0.88805	0.963304	NewGene_15382;gene-CYBB;gene-FASLG;gene-NLRP3;gene-TNFRSF10B	5	up&down
Organismal Systems	Endocrine system	ko04916	Melanogenesis	0.0088	0.015	0.59	0.891947	0.963304	NewGene_16943;gene-LOC121106439;gene-WNT4	3	down
Metabolism	Amino acid metabolism	ko00380	Tryptophan metabolism	0.0029	0.0065	0.45	0.896342	0.963304	gene-DDC	1	up
Genetic Information Processing	Transcription	ko03040	Spliceosome	0.0118	0.0193	0.61	0.900237	0.963304	gene-LOC107050463;gene-LSM3;gene-LSM7;gene-SNRPD2	4	up&down
Metabolism	Amino acid metabolism	ko00260	Glycine, serine and threonine metabolism	0.0029	0.0066	0.44	0.901564	0.963304	gene-SRRL	1	up
Cellular Processes	Transport and catabolism	ko04142	Lysosome	0.0147	0.0233	0.63	0.903576	0.963304	gene-CTSG;gene-FAM177A1;gene-LAMP5;gene-PLA2G15;gene-SLC11A1	5	up&down
Environmental Information Processing	Signal transduction	ko04068	FoxO signaling pathway	0.0118	0.0197	0.6	0.909562	0.963304	gene-CCNI;gene-CDKN1A;gene-FASLG;gene-GRAPL	4	up&down
Organismal Systems	Immune system	ko04622	RIG-I-like receptor signaling pathway	0.0059	0.0116	0.51	0.911904	0.963304	gene-IFIH1;gene-LRRN3	2	up
Metabolism	Amino acid metabolism	ko00330	Arginine and proline metabolism	0.0029	0.0072	0.41	0.919957	0.963304	gene-PRODH	1	down
Genetic Information Processing	Replication and repair	ko03420	Nucleotide excision repair	0.0029	0.0074	0.4	0.923993	0.963304	gene-C4H4orf54	1	up
Metabolism	Glycan biosynthesis and metabolism	ko00513	Various types of N-glycan biosynthesis	0.0029	0.0075	0.39	0.927825	0.963304	gene-MGAT4D	1	up
Environmental Information Processing	Signal transduction	ko04340	Hedgehog signaling pathway	0.0029	0.0075	0.39	0.927825	0.963304	gene-IHH	1	down
Cellular Processes	Cellular community - eukaryotes	ko04520	Adherens junction	0.0059	0.0124	0.48	0.928547	0.963304	gene-SORBS1;gene-SORBS2	2	up
Organismal Systems	Endocrine system	ko04914	Progesterone-mediated oocyte maturation	0.0059	0.0125	0.47	0.931499	0.963304	gene-CPEB2;gene-SPDYA	2	up
Genetic Information Processing	Translation	ko00970	Aminoacyl-tRNA biosynthesis	0.0029	0.0079	0.37	0.938205	0.963304	gene-ELAPOR1	1	up
Cellular Processes	Transport and catabolism	ko04144	Endocytosis	0.0294	0.0445	0.66	0.942622	0.963304	gene-ADAP2;gene-DNM3;gene-GIT2;gene-KIF5C;gene-LOC121106928;gene-MHCY12;gene-MHCY15;gene-MHCY9;gene-RAB10L;gene-RUNDC3A	10	up&down
Organismal Systems	Immune system	ko04623	Cytosolic DNA-sensing pathway	0.0029	0.0082	0.36	0.944283	0.963304	gene-POLR3A	1	down
Environmental Information Processing	Signal transduction	ko04350	TGF-beta signaling pathway	0.0088	0.0193	0.46	0.963466	0.965327	gene-BMP5;gene-PITX2;gene-ROCK1	3	up
Environmental Information Processing	Signal transduction	ko04070	Phosphatidylinositol signaling system	0.0059	0.0166	0.35	0.97971	0.965327	gene-ITPR2;gene-LOC121106439	2	up&down
Metabolism	Energy metabolism	ko00190	Oxidative phosphorylation	0.0059	0.0172	0.34	0.983027	0.965327	gene-ATP6V1D;gene-NDUFA4	2	up
Organismal Systems	Immune system	ko04620	Toll-like receptor signaling pathway	0.0059	0.0177	0.33	0.985164	0.965327	gene-IRAK4;gene-TLR5	2	up
Metabolism	Carbohydrate metabolism	ko00562	Inositol phosphate metabolism	0.0029	0.0127	0.23	0.988257	0.965327	gene-ISYNA1	1	up
Environmental Information Processing	Signaling molecules and interaction	ko04060	Cytokine-cytokine receptor interaction	0.0206	0.0411	0.5	0.988495	0.965327	gene-BMP5;gene-CSF2RB;gene-FASLG;gene-GDF10;gene-LOC100857191;gene-MPL;gene-TNFRSF10B	7	up&down
Genetic Information Processing	Translation	ko03008	Ribosome biogenesis in eukaryotes	0.0059	0.0221	0.27	0.996239	0.965327	NewGene_16342;gene-UTP15	2	up&down
Cellular Processes	Transport and catabolism	ko04140	Autophagy - animal	0.0059	0.0225	0.26	0.996729	0.965327	gene-C9orf72;gene-LAMP5	2	up
Genetic Information Processing	Folding, sorting and degradation	ko04141	Protein processing in endoplasmic reticulum	0.0059	0.0258	0.23	0.998837	0.965327	gene-CRYAB;gene-UBE2G2	2	up&down
