# Supplementary material for: Multiomics analyses reveal high yield-related genes in the hypothalamic-pituitary-ovarian/liver axis of chicken
Source: Poult Sci. 2024 Sep 2;103(12):104276. doi: 10.1016/j.psj.2024.104276 (PMC11426133; doi:10.1016/j.psj.2024.104276)
Supplement: Supplementary file 11 [file mmc11.xlsx]

## Sheet: mHO_vs_mLO
#ID	name	log2FC	Pvalue	VIP	regulated
neg_10124	LysoPE(22:5(4Z,7Z,10Z,13Z,16Z)/0:0)	0.687596	0.0445992	1.56145	up
neg_10127	LysoPC(22:5(4Z,7Z,10Z,13Z,16Z)/0:0)	0.482443	0.0267052	1.66887	up
neg_10164	Glycochenodeoxycholate	-0.521046	0.0263088	1.78955	down
neg_10390	3-Methoxy-4-[2-(4-methylpiperazin-1-yl)ethoxy]benzaldehyde	-1.98369	0.0314244	1.86238	down
neg_10505	beta-Phellandrene	0.532134	0.0425121	1.51234	up
neg_10509	LysoPC(22:4(7Z,10Z,13Z,16Z)/0:0)	0.400543	0.0467442	1.5028	up
neg_10611	N-Oleoyl phenylalanine	-1.94028	0.047732	1.65252	down
neg_10902	PG(i-19:0/PGF1alpha)	0.656749	0.00449369	2.04073	up
neg_10933	Juvenile hormone III	-1.17132	0.00195554	2.22639	down
neg_10992	PC(22:2(13Z,16Z)/TXB2)	-0.401945	0.0499014	1.6475	down
neg_11010	11beta,17alpha,21-Trihydroxy-5beta-pregnane-3,20-dione	-0.738341	0.0013001	2.18709	down
neg_11133	Estradiol-17beta	-2.54754	0.0287245	1.87765	down
neg_1117	dTDP-D-forosamine	1.03496	0.0312778	1.75293	up
neg_11172	1-O-Isopentyl-3-O-octadec-2-enoyl glycerol	-0.374109	0.0170961	1.87735	down
neg_11488	1-Octadecanoyl-2-(5Z,8Z,11Z,14Z-eicosatetraenoyl)-sn-glycero-3-phosphoethanolamine	0.382327	0.0270485	1.72946	up
neg_11503	Methyl 16-hydroxyhexadecanoate	0.142295	0.0481674	1.50116	up
neg_1237	Erythronic acid	0.29235	0.042394	1.54284	up
neg_1241	Paraxanthine	0.24836	0.00262415	2.13456	up
neg_13	Sulfite	-0.196337	0.041407	1.63829	down
neg_1482	3-Hydroxy-7,8-dimethoxy-6-isopropoxy-2-naphthoyl-CoA	0.521942	0.0423181	1.74145	up
neg_1496	2-Hydroxy-2,4-pentadienoate	0.283047	0.0159534	1.76508	up
neg_1505	3D-3,5/4-Trihydroxycyclohexane-1,2-dione	1.18657	0.028717	1.83208	up
neg_1528	1,2,3,4-Tetrahydro-alpha,7-dihydroxy-beta-(hydroxymethyl)-9-methoxy-3,4-dioxocyclopenta[c][1]benzopyran-6-propanal	-0.939586	0.00113119	2.26004	down
neg_1544	GDP-4-acetamido-4,6-dideoxy-alpha-D-mannose	0.212111	0.0143455	1.81537	up
neg_1578	UDP-N-acetylmuramoyl-L-alanyl-gamma-D-glutamyl-meso-2,6-diaminopimelate	0.350284	0.0307021	1.69282	up
neg_1855	Cephaloridine	0.630801	0.0206353	1.92063	up
neg_1878	Aconitic acid	-0.441827	0.0305718	1.73003	down
neg_1945	8-Hydroxyguanosine	0.375879	0.0416477	1.60658	up
neg_1997	4-Pyridoxic acid	0.444456	0.0387601	1.65647	up
neg_2089	UDP-2-acetamido-2-deoxy-alpha-D-galacturonamide	0.28247	0.0284528	1.73279	up
neg_2094	2-Hydroxyethylphosphonate	-0.553352	0.04622	1.52705	down
neg_2237	(2S,4S)-4-Hydroxy-2,3,4,5-tetrahydrodipicolinate	0.35415	0.0348242	1.70286	up
neg_2388	2-Amino-3-methyl-1-pyrrolidin-1-YL-butan-1-one	1.78728	0.0253877	1.81979	up
neg_2484	Coenzyme M 7-mercaptoheptanoylthreonine-phosphate heterodisulfide	1.21316	0.0477949	1.59726	up
neg_2491	2-Phenyl-4,4,5,5-tetramethylimidazoline-1-oxyl 3-oxide	1.57837	0.0166212	1.87545	up
neg_2492	Fagomine	-0.677916	0.00176403	2.11588	down
neg_2496	D-Pantothenic acid hemicalcium salt	-0.554157	0.00766328	1.92558	down
neg_2498	Trifluoroacetamide	-0.465394	0.000243308	2.28172	down
neg_2968	Bufotalin	0.355855	0.00467215	2.0457	up
neg_3467	Homomethionine	1.30275	0.0277291	1.76583	up
neg_3524	Phenylalanylserine	0.547945	0.044994	1.54862	up
neg_3560	4-Hydroxy-L-threonine	0.219894	0.0176346	1.93227	up
neg_3652	L-Arabinono-1,4-lactone	-0.135918	0.0425918	1.56417	down
neg_3712	α-Cyano-4-hydroxycinnamic acid	1.4428	0.0220679	1.7075	up
neg_3790	4-Hydroxy-2-quinolinecarboxylic acid	1.37939	0.00295132	2.08522	up
neg_3799	Valylisoleucine	1.28085	0.0387843	1.76837	up
neg_383	N-Butyl-N-(4-hydroxybutyl)nitrosamine	-1.65311	0.0138568	1.86129	down
neg_3847	Dopaquinone	2.14185	0.000133999	2.44782	up
neg_3853	Melledonol	0.321476	0.0330858	1.64206	up
neg_3954	Mevalonolactone	1.39859	0.004311	2.06361	up
neg_4075	CDP-DG(i-14:0/18:2(10E,12Z)+=O(9))	0.84372	0.0439532	1.67308	up
neg_4123	Isoleucyl-Isoleucine	0.787451	0.0353815	1.70324	up
neg_4143	Triamcinolone	1.8344	0.0236055	1.87499	up
neg_4208	2-Amino-5-[[1-(carboxymethylamino)-3-ethylsulfanyl-1-oxopropan-2-yl]amino]-5-oxopentanoic acid	3.17114	0.033402	1.79941	up
neg_4448	(2R,3S)-3-Hydroxy-1,1-dimethylpyrrolidin-1-ium-2-carboxylate	0.364531	0.0419455	1.67948	up
neg_4507	Arginine vasopressin, (beta-mercapto)beta,beta-cyclopentamethylenepropionic acid(1)-	0.924115	0.045455	1.60377	up
neg_4796	Lividomycin A	0.51685	0.0312593	1.70055	up
neg_5078	2,6-Dihydroxypseudooxynicotine	0.496945	0.0308907	1.69071	up
neg_5157	19-Benzyl-7-hydroxy-7,9,16,17-tetramethyl-2,4,15-trioxa-20-azatetracyclo[11.8.0.01,18.014,16]henicosa-5,11-diene-3,8,21-trione	1.69158	0.0303371	1.73754	up
neg_5336	PGP(a-13:0/PGE2)	0.986727	0.0378769	1.56764	up
neg_5416	p-Acetaminobenzoic acid	-0.915931	0.0325022	1.60442	down
neg_5514	Barbiturate	-0.459379	0.0430007	1.61731	down
neg_5527	Phenylalanyl-Tryptophan	-1.74178	0.0411728	1.67269	down
neg_5638	Baccatin III	1.63799	0.0240007	1.79694	up
neg_5648	2'-Deamino-2'-hydroxyparomamine	-0.549644	0.0395479	1.58604	down
neg_5662	CDP-DG(16:0/TXB2)	2.79659	0.0472183	1.6251	up
neg_5730	Strictosidine aglycone	1.23406	0.0111174	1.87623	up
neg_5738	4-(2-Aminophenyl)-2,4-dioxobutanoate	0.295718	0.0174285	1.87009	up
neg_5762	Azelaic acid	-0.220205	0.0124091	1.93274	down
neg_5816	PI(22:3(10Z,13Z,16Z)/PGJ2)	1.40716	0.0429058	1.6445	up
neg_5906	5-Hydroxy-N-formylkynurenine	0.724489	0.00832112	1.91599	up
neg_6157	Chondrillasterol 3-[glucosyl-(1->2)-glucosyl-(1->2)-glucoside]	-1.84322	0.0455412	1.68979	down
neg_6369	(Phe2,Orn8)-oxytocin	0.899177	0.0170407	1.80009	up
neg_6521	PI(22:6(4Z,7Z,10Z,13Z,16Z,19Z)/PGF2alpha)	1.94099	0.049577	1.59696	up
neg_6557	Digoxin	4.02399	0.0327385	1.80733	up
neg_6587	Gentamicin A2	1.70683	0.0273853	1.89558	up
neg_6739	3-Polyprenyl-4-hydroxy-5-methoxybenzoate	1.42279	0.00135852	2.24882	up
neg_6841	dihydrocytochalasin B	-2.00949	0.00850983	1.98927	down
neg_6970	(+)-(1R,2R)-1,2-Diphenylethane-1,2-diol	-3.7366	0.038369	1.75035	down
neg_7038	17-Aminogeldanamycin	0.913201	0.0487359	1.50833	up
neg_7480	Armillyl everninate	-1.3904	0.0170295	1.8059	down
neg_7896	(6E)-8-Hydroxygeraniol	1.27961	0.0251521	1.8498	up
neg_7907	12-Oxo-2,3-dinor-10,15-phytodienoic acid	1.81203	0.00147028	2.13787	up
neg_7910	Sotrastaurin	-32.6146	0.0467698	1.70312	down
neg_7923	Postin	0.639332	0.0149035	1.89859	up
neg_8077	Bacoside A	0.929841	0.0108723	1.86635	up
neg_8115	10-hydroxy-2E-decenoic acid	0.74661	0.0404292	1.59871	up
neg_8206	(R)-Pterosin B	1.98185	0.00401239	2.1713	up
neg_8302	Nefopam	1.56384	0.0219143	1.79919	up
neg_8357	Prostaglandin E1	-2.98802	0.0399895	1.77635	down
neg_8529	PI(18:2(9Z,12Z)/PGJ2)	1.15841	0.0071803	2.1076	up
neg_8552	4'-Dihydroabscisic acid	0.39671	0.0102587	2.03813	up
neg_8588	Eldecalcitol	-3.81893	0.0326896	1.87576	down
neg_8693	Dihydrocapsaicin	-2.0598	0.00351324	2.29552	down
neg_8744	Camelliagenin C	-3.35627	0.0185763	2.04925	down
neg_8773	LysoPI(0:0/18:0)	-2.74006	0.0447082	1.77978	down
neg_8803	Thebaine	-2.78619	0.0412103	1.80313	down
neg_8830	Pentadecanoic acid	-0.57011	0.0281999	1.74089	down
neg_8902	Lithocholyltaurine	0.776614	3.17657e-06	2.51015	up
neg_8905	Biliverdin-IX-delta	0.511695	0.0135962	1.88072	up
neg_9004	2-Hexyl-4,5-dimethyl-1,3-dioxolane	2.22654	0.00162216	2.16598	up
neg_9051	(+)-15,16-Dihydroxyoctadecanoic acid	-1.23394	0.0163953	1.87475	down
neg_9191	Gemfibrozil	1.34701	0.0351565	1.76277	up
neg_9320	1-(9Z-Nonadecenoyl)-glycero-3-phosphoethanolamine	-0.718628	0.02612	1.64057	down
neg_9396	3-Pentadecenal	-0.379509	0.0244524	1.79927	down
neg_9397	MG(0:0/15:0/0:0)	-1.05123	0.0462316	1.73257	down
neg_9401	Angiotensin (5-8)	-0.735905	0.00358886	2.14289	down
neg_9461	Retaspimycin	-0.974776	0.00799048	2.05655	down
neg_9597	Ornithylamphotericin methyl ester	-1.41916	0.0494644	1.51883	down
neg_9610	Actodigin	-0.435222	0.00931527	1.9747	down
neg_9703	Sagittariol	-0.172644	0.0255466	1.67649	down
neg_9756	R1-Barrigenol	-0.521409	3.4064e-05	2.4506	down
neg_9798	PA(18:0/20:4(6Z,8E,10E,14Z)-2OH(5S,12R))	-0.557145	0.0424274	1.54736	down
neg_9843	PS(20:3(5Z,8Z,11Z)/6 keto-PGF1alpha)	-0.591212	0.0284109	1.68868	down
neg_9890	Cholic acid glucuronide	0.279333	0.00523354	2.08287	up
neg_9900	Notoginsenoside G	0.323898	0.0464072	1.58619	up
neg_9952	10-Hydroxymyristic acid methyl ester	0.50114	0.0334586	1.6565	up
pos_10056	Alamandine	0.758815	0.0373193	1.61513	up
pos_1009	Salicin 6-phosphate	-0.951654	0.0413011	1.60511	down
pos_10205	Estrone 3-sulfate	-2.97585	0.0401152	1.70439	down
pos_10227	41-O-demethylrapamycin	1.76771	0.00392576	2.07357	up
pos_10292	Diethylene glycol monovinyl ether	-0.414781	0.0123816	1.93483	down
pos_10527	Trihomomethionine	-0.738889	0.0175329	1.85872	down
pos_10553	Avermectin B1b monosaccharide	-0.924004	0.029821	1.67081	down
pos_10808	Leukotriene A4	0.24746	0.045118	1.59035	up
pos_1083	(10aS)-10,10a-Dihydrophenazine-1-carboxylate	-0.361987	0.00927196	1.93566	down
pos_11139	8,10-Hexadecadiynoic acid	2.0157	0.013526	1.8881	up
pos_11163	Asparaginylarginine	3.84811	0.00187505	2.21002	up
pos_11303	Pregnenolone	0.491047	0.0330704	1.66715	up
pos_11341	beta-Vatirenene	0.303349	0.0341885	1.7194	up
pos_1140	PI-103	0.148168	0.0462401	1.56428	up
pos_11514	O-Formyloreadone	1.20701	0.00789375	2.07292	up
pos_11537	N-Acetylaspartylglutamylglutamate	0.88955	0.000119726	2.4468	up
pos_11601	gamma-Eudesmol rhamnoside	-0.654304	0.0088064	2.0236	down
pos_11614	(6R,8Z)-6-Hydroxy-3-oxotetradecenoic acid	-0.661085	0.0306012	1.67388	down
pos_11665	Halaminol A	-0.160274	0.0455092	1.64488	down
pos_11717	Palmitic amide	-0.19134	0.0181324	1.82086	down
pos_11741	Tridecanol	0.684779	0.00844665	1.95467	up
pos_11810	12-amino-octadecanoic acid	-0.208167	0.00897352	1.94265	down
pos_11843	Polyglycerol esters of fatty acids	-0.353518	0.00160514	2.17709	down
pos_11851	C16 Sphingosine	0.158889	0.00107223	2.16575	up
pos_11852	alpha-Tocotrienol	0.914329	0.0183252	1.79688	up
pos_11971	Tetradecanol	-0.234906	0.000394356	2.2935	down
pos_11977	5-Methoxytryptamine	-5.04213	0.0032167	2.29553	down
pos_11978	Glycodeoxycholic acid	-0.41069	0.0118973	1.93135	down
pos_12002	2-Hydroxymyristoylcarnitine	-0.291399	0.0465546	1.55573	down
pos_1201	xi-4-Hydroxy-4-methyl-2-cyclohexen-1-one	0.365778	0.0428017	1.61803	up
pos_12025	3,7-Dihydroxytetradecanoylcarnitine	0.551784	0.0200572	1.76066	up
pos_12067	4-[(Hydroxymethyl)nitrosoamino]-1-(3-pyridinyl)-1-butanone	-1.83538	0.00925964	1.90054	down
pos_12071	DG(10:0/PGJ2/0:0)	-1.06905	0.0106377	1.96794	down
pos_12117	N-Eicosapentaenoyl Serine	-0.210289	0.0276236	1.66837	down
pos_12118	DHAP(O-18:0)	-0.445726	0.0236999	1.91458	down
pos_12144	(7S,8S)-DiHODE	-0.184539	0.0228501	1.81959	down
pos_12186	Azelnidipine	0.489235	0.00410593	2.00706	up
pos_12262	15H-11,12-EETA	-0.512009	0.000216416	2.39509	down
pos_12379	2-aminohexadecanoic acid	-0.146853	0.0203821	1.78451	down
pos_12390	C17 Sphinganine	-0.356902	0.015496	1.82154	down
pos_1243	(3S,4R)-3,4-Dihydroxycyclohexa-1,5-diene-1,4-dicarboxylate	-0.502833	0.00680115	1.93441	down
pos_12439	6-Deoxoteasterone	-0.177816	0.0402367	1.73305	down
pos_12499	Aplotaxene	-3.7163	0.0167004	1.93164	down
pos_12500	Dodecylbenzene	0.449355	0.0407144	1.68836	up
pos_12503	Sphingosine-1-phosphate	0.468128	0.0456386	1.68584	up
pos_12527	Heliannuol D	0.624537	0.013907	1.99426	up
pos_12533	PE(14:0/0:0)	-0.613467	0.0105547	1.80216	down
pos_12554	3-(6'-Methylthio)hexylmalic acid	-1.87607	0.0208064	1.77355	down
pos_12556	9,10-epoxy-12-octadecenoic acid	-0.205177	0.0241304	1.65521	down
pos_12565	C20915	0.809964	0.00522816	2.00357	up
pos_1257	N-Acetyl-L-2-amino-6-oxopimelate	0.619891	0.0349656	1.7612	up
pos_12570	Dihydrotestosterone	-0.420076	0.0313278	1.65924	down
pos_12608	2,3-Dinor-8-iso prostaglandin F1alpha	-0.404508	0.00821244	1.93294	down
pos_12609	5-Fluorodeoxyuridine monophosphate	-1.74634	0.0300019	1.675	down
pos_12613	2-Benzylmalic acid	-1.87648	0.0246393	1.78497	down
pos_1262	Isoleucyl-Arginine	0.693244	0.00953365	1.96367	up
pos_12620	Vitamin E Nicotinate	-1.73397	0.00754514	1.9394	down
pos_12670	PA(20:3(5Z,8Z,11Z)/22:6(5Z,8E,10Z,13Z,15E,19Z)-2OH(7S, 17S))	-1.68141	0.0082913	2.11929	down
pos_12678	alpha-Methylstyrene	-0.158551	0.0247262	1.79915	down
pos_12697	Jubanine C	-0.945398	0.037596	1.67968	down
pos_12699	Periandrin V	-0.341567	0.0435229	1.65837	down
pos_12844	12(S)-HETE	-3.20921	0.00872304	2.01146	down
pos_12857	5-Hydroxycarvone	0.931451	0.0301794	1.7632	up
pos_12864	Acarviosin	-0.687073	0.047742	1.61858	down
pos_12899	4-Hydroxy-2-methyl-3-oxo-4-[(2E,6E)-farnesyl]-3,4-dihydroquinoline 1-oxide	-1.63954	0.012101	1.98685	down
pos_1292	Oxidized glutathione	-0.453074	0.0131695	1.80735	down
pos_1294	8-Demethyl-8-(2-O-methyl-alpha-L-rhamnosyl)tetracenomycin C	-0.348607	0.00015324	2.33536	down
pos_12946	Fluocortolone caproate	0.630769	0.00375707	1.98985	up
pos_12993	5-Oxoavermectin ''1b'' aglycone	-1.28887	0.0274451	1.86414	down
pos_13228	Methylajoene	-0.346153	0.0447721	1.67395	down
pos_13275	Cortolone	-1.24042	0.0232791	1.91389	down
pos_13333	2-Hydroxy-7-methoxy-5-methyl-1-naphthoate	1.40289	0.0435504	1.55651	up
pos_13365	(R)-1-(5-Tert-Butyl-2,3-dihydro-1H-inden-1-yl)-3-(1H-indazol-4-yl)urea	-0.554928	0.0122418	1.89314	down
pos_13366	Eicosanoyl-EA	-0.280022	0.0361158	1.64468	down
pos_13367	5-Hydroxymethyldeoxycytidylate	-0.85198	0.0222908	1.7261	down
pos_13410	DG(8:0/17:0/0:0)	-0.24224	0.0355096	1.70167	down
pos_13422	Stemmadenine	1.33303	0.0078082	1.97216	up
pos_13541	Valyl-Lysine	0.712727	0.0462125	1.60883	up
pos_13564	DG(18:1(11Z)/20:3(8Z,11Z,14Z)/0:0)	1.01053	6.87481e-05	2.46672	up
pos_13584	Tanacetol A	-0.688838	0.0023283	2.19789	down
pos_13595	Theasapogenol A	-0.418588	0.0249911	1.85131	down
pos_13849	LysoPA(a-25:0/0:0)	0.320731	0.00102289	2.3126	up
pos_13943	D-Urobilinogen	0.306243	0.0461272	1.61066	up
pos_14082	Chenodeoxycholylcitrulline	0.401997	0.0221355	1.75338	up
pos_14084	1,2-Di-(9Z,12Z,15Z-octadecatrienoyl)-3-(Galactosyl-alpha-1-6-Galactosyl-beta-1)-glycerol	-0.456394	0.0322636	1.59261	down
pos_14174	4,5-cis-Dihydroxy-1,2-dithiacyclohexane	0.329531	0.000924699	2.21213	up
pos_14177	DL-Valine-4-antipyrineamide	0.273305	0.00166144	2.11083	up
pos_14203	Lysyl-Proline	-0.635585	0.0137347	1.87239	down
pos_14208	N-palmitoyl serine	-0.305873	0.0347152	1.61314	down
pos_14265	Lutein	2.17783	0.0335491	1.78032	up
pos_14294	4,7,10,13-Hexadecatetraenoic acid	-0.130678	0.0464895	1.60996	down
pos_14297	all-trans-3,4-Didehydroretinol	-0.367926	0.0375866	1.56943	down
pos_14299	DG(13:0/20:5(6E,8Z,11Z,14Z,17Z)-OH(5)/0:0)	-0.376253	0.012653	1.82437	down
pos_14343	3-(4-Isopropylphenyl)propanal	-0.289705	0.0307292	1.66331	down
pos_14344	Tricycloekasantal	-0.494092	0.0157129	1.97146	down
pos_14441	1-(beta-D-Glucopyranosyloxy)-3-octanone	-2.2222	0.0212166	1.7596	down
pos_14516	10-Hydroxypentadecanoylcarnitine	-0.423249	0.022147	1.8575	down
pos_14597	Perillyl aldehyde	-0.129102	0.0369157	1.59123	down
pos_14620	Citric acid	-0.218743	0.0279694	1.83984	down
pos_14755	PS(24:0/20:4(8Z,11Z,14Z,17Z)-2OH(5S,6R))	-0.486555	0.0371198	1.70678	down
pos_14830	Cyclooctyne	-0.307492	0.0160352	1.95076	down
pos_14837	Methyl 4,8-decadienoate	-0.360948	0.0152702	1.92275	down
pos_14926	Octacosanal	-0.579074	0.00349344	2.01906	down
pos_14970	ADP	-0.643893	0.000244348	2.40802	down
pos_15222	5(S)-HETE	-0.271487	0.0400059	1.58692	down
pos_15335	PE(15:0/20:1(11Z))	0.640392	0.00595847	1.99585	up
pos_15336	PE-NMe2(15:0/18:0)	-0.774508	0.048164	1.59262	down
pos_15421	(-)-sabinene	-0.148091	0.0362268	1.72034	down
pos_15425	2,4-Undecadienal	-0.31675	0.0096056	1.9976	down
pos_15437	Tizoxanide glucuronide	-0.736061	0.00216248	2.24488	down
pos_15439	N-Acetylneuraminate 9-phosphate	-0.575352	0.0493796	1.58954	down
pos_1544	Isovalerylglutamic acid	-0.308757	0.0136335	1.80723	down
pos_15452	xi-3-Methyl-3-cyclohexen-1-ol	-0.240128	0.0121317	1.95549	down
pos_15453	3-Hydroxybutyl acetate	-0.255832	0.0497211	1.66055	down
pos_15496	(2R)-2-[[(2R)-2-[[(2S)-2-(Azepane-1-carbonylamino)-4-methylpentanoyl]amino]-3-(1-formylindol-3-yl)propanoyl]amino]-3-(1H-indol-3-yl)propanoic acid	0.377419	0.0471249	1.64452	up
pos_15500	(2S)-2-[[(2R,3S,4R,5R)-5-(6-Aminopurin-9-yl)-3,4-dihydroxyoxolan-2-yl]methylamino]-4-methylsulfanylbutanoic acid	0.375562	0.0261149	1.75265	up
pos_15568	7',8'-Dihydro-8'-hydroxycitraniaxanthin	-0.187072	0.00757773	1.85484	down
pos_1572	1-Methylguanine	0.685177	0.00122837	2.27079	up
pos_1575	5-Methylthio-D-ribose	-0.32172	0.0427908	1.67914	down
pos_15753	2,6,6-Trimethylcyclohex-2-en-1-one	-0.102344	0.0483838	1.62922	down
pos_15797	Tetrahydro-2,5-dimethyl-2H-pyranmethanol	-0.301187	0.0397141	1.72025	down
pos_15822	1,1-Diethoxy-2,6-nonadiene	-0.605685	0.0261036	1.84507	down
pos_1629	Hypotaurine	4.16647	0.0334991	1.82208	up
pos_1787	S-Sulfanylglutathione	-0.329186	0.026715	1.71899	down
pos_1809	1-(5'-Phosphoribosyl)-5-amino-4-(N-succinocarboxamide)-imidazole	-0.291161	0.0149791	1.81049	down
pos_1826	UDP-2,4-bis(acetamido)-2,4,6-trideoxy-beta-L-altropyranose	-1.31916	0.016385	1.88721	down
pos_1857	trans-2-Hydroxycinnamate	-0.17607	0.0293983	1.66527	down
pos_1858	cis-3-(Carboxy-ethyl)-3,5-cyclo-hexadiene-1,2-diol	-0.266081	0.0312194	1.68258	down
pos_1861	Methionyl-Glutamine	-0.309461	0.0440159	1.57645	down
pos_1981	Propyl 2-furoate	3.4841	0.0301336	1.85483	up
pos_1995	Arginyl-Isoleucine	3.38875	0.0299197	1.85649	up
pos_2070	Pantothenic acid	-0.460502	0.031469	1.66919	down
pos_2137	Pyridoxamine phosphate	-0.347949	0.0448938	1.60029	down
pos_2169	Favipiravir	-0.414282	0.0454922	1.60627	down
pos_2174	L-Aspartate	-0.579322	0.0109583	1.88323	down
pos_2175	ARECOLINE	-0.444186	0.0255668	1.73349	down
pos_2226	Gly Leu	0.625997	0.0415743	1.58695	up
pos_2376	Paullinic acid	0.47654	0.0453315	1.56441	up
pos_2403	2-Cyclohexen-1-one, 3-(15-hydroxypentadecyl)-2,4,4-trimethyl-	2.63749	0.0301838	1.71586	up
pos_2754	7-Dehydrocholesterol 5,6-oxide	-0.668411	0.000937892	2.15733	down
pos_2938	24-oxocholesterol	-0.902864	0.00944049	2.02038	down
pos_3069	(20R,22R)-20,22-dihydroxycholesterol	-2.55801	0.0415377	1.76617	down
pos_3166	Ethyl menthane carboxamide	0.448464	0.0244203	1.74753	up
pos_3170	5,7-Diethyl-9-methyl-3E,5E,7E,9E-tridecatetraene	0.38886	0.016422	1.72731	up
pos_3842	Genipic acid	-0.54582	0.0375817	1.71644	down
pos_3867	1-Methyl-2-hydroadenosine	1.16694	0.0354148	1.71412	up
pos_3941	(E)-2-Butenyl-4-methyl-threonine	0.31788	0.0200057	1.74518	up
pos_3992	Fluoroazomycin arabinoside	-0.52041	0.0498181	1.68594	down
pos_3993	(1R,6R)-6-Hydroxy-2-succinylcyclohexa-2,4-diene-1-carboxylate	-0.6495	0.00847532	1.94098	down
pos_4389	Kiwiionoside	0.556974	0.0261298	1.66956	up
pos_4435	Flavine mononucleotide (FMN)	0.286502	0.0498261	1.52097	up
pos_4480	6-Dehydrotestosterone glucuronide	0.855181	0.0178066	1.78567	up
pos_4521	1-Methyl-4-phenyl-2H-pyridine	-0.456048	0.0349696	1.61423	down
pos_4532	Glutamyl-Threonine	-0.505975	0.0124722	1.84312	down
pos_4594	L-phenylalanyl-L-proline	0.595847	0.0430556	1.55224	up
pos_4628	Prostaglandin F2alpha methyl ester	1.25665	0.000609758	2.28603	up
pos_4669	9alpha-Hydroxyandrosta-1,4-diene-3,17-dione	0.513466	0.013533	1.86673	up
pos_4705	all-trans-4-Oxoretinoic acid	1.52871	0.0440978	1.66108	up
pos_4775	Valienone	-1.22775	0.0190092	1.97232	down
pos_4818	12'-Apo-b-carotene-3,12'-diol	0.850935	0.00259259	2.08733	up
pos_4833	1H-Pyrrole-2-carboxaldehyde	-0.364329	0.023204	1.73419	down
pos_4862	Heliannuol B	0.407419	0.0412566	1.67012	up
pos_4898	Cytidine, 2'-deoxy-2',2'-difluoro-N-(1-oxo-2-propylpentyl)-	0.477779	0.00583967	2.20221	up
pos_4908	Tinidazole	-3.24213	0.0284129	1.84443	down
pos_5036	Naproxcinod	0.255985	0.047582	1.57963	up
pos_506	2-[(2R,5Z)-2-Carboxy-4-methylthiazol-5(2H)-ylidene]ethyl phosphate	1.16702	0.0181693	1.74794	up
pos_5221	NH-DVal(NMe)-Val-OMe	0.484389	0.0174814	1.88848	up
pos_5288	Dethiobiotin	-0.203191	0.0482005	1.50904	down
pos_5292	Corey PG-Lactone Diol	-0.405117	0.00740584	2.08434	down
pos_5358	Chitobiose	0.27643	0.0332195	1.65368	up
pos_5387	3-Methyleneoxindole	0.991273	0.000918325	2.35084	up
pos_5440	Methyl cellulose	0.555099	0.0156878	1.7777	up
pos_5522	Streptomycin	0.428244	0.0413438	1.56348	up
pos_5545	Tryprostatin A	0.589011	0.0172497	1.78419	up
pos_5814	SALSOLINE	-0.188873	0.0270316	1.65048	down
pos_6097	Leu Phe	0.461868	0.019776	1.86729	up
pos_6230	1,5-Diphenylcarbazide	-1.2665	0.00561292	1.98235	down
pos_6315	Pro Asp Pro Thr	0.293019	0.0291765	1.70118	up
pos_6338	Oxindole	0.501749	0.00804942	1.93464	up
pos_6405	Ile Ile	0.926319	0.00316284	2.06441	up
pos_6488	Isoquinoline N-oxide	0.820443	0.00157045	2.15095	up
pos_6498	[(2S,3S,5R)-3-Azido-5-(5-methyl-2,4-dioxopyrimidin-1-yl)oxolan-2-yl]methyl (2S,3S)-2-amino-3-methylpentanoate	0.318901	0.0223375	1.6728	up
pos_6530	1,2-octadienoylglycine	1.23646	0.00997695	1.98358	up
pos_6541	JMV3002	0.482373	0.00710924	1.93829	up
pos_6582	1-[(5-Amino-5-carboxypentyl)amino]-1-deoxyfructose	-0.507498	0.0221469	1.86752	down
pos_6637	D-Glucosaminate-6-phosphate	-1.59453	0.0164461	1.83467	down
pos_6638	3-Hydroxytetradeca-4,6,8-trienoylcarnitine	1.28529	0.000775373	2.23749	up
pos_6665	8-Demethylnovobiocic acid	0.954457	0.00127058	2.1551	up
pos_6934	4-Amino-3-hydroxybutanoylcarnitine	1.24457	0.0238421	1.80919	up
pos_7363	Jubanine B	0.357434	0.0297821	1.71134	up
pos_7376	Hoduloside VII	0.534268	0.0285285	1.69789	up
pos_7395	Endomorphin-1	0.291509	0.00801369	1.93307	up
pos_7552	PS(22:5(4Z,7Z,10Z,13Z,16Z)/20:4(6Z,8E,10E,14Z)-2OH(5S,12R))	1.90738	0.0158198	2.00508	up
pos_756	PE(22:4(7Z,10Z,13Z,16Z)/24:1(15Z))	-0.28861	0.0270281	1.64721	down
pos_7732	15-Deoxy-delta-12,14-PGJ2	3.63589	0.0279286	1.88818	up
pos_7820	INDOLE-3-CARBINOL	1.16936	0.0294737	1.77074	up
pos_7913	His Ile Arg Glu	1.12577	0.0140841	1.9394	up
pos_7991	PE(22:6(4Z,7Z,10Z,13Z,16Z,19Z)/PGE2)	0.390254	0.0377978	1.6078	up
pos_8008	Pteroic acid	0.291705	0.0139973	1.86687	up
pos_8016	6'-Dehydro-6'-oxoparomamine	1.09003	0.000345101	2.36524	up
pos_8164	Coagulin R 3-glucoside	0.54487	0.019825	1.76016	up
pos_8179	2-Azetidinecarboxylic acid, 3-(3-((aminoiminomethyl)amino)propyl)-1-((4-(((1,1-dimethylethyl)amino)carbonyl)-1-piperazinyl)carbonyl)-4-oxo-, (2S,3R)-	0.771586	0.000161674	2.41501	up
pos_8215	PS(O-16:0/0:0)	0.726325	0.00921295	1.90477	up
pos_8319	5-Phenyl-1,3-oxazinane-2,4-dione	-0.226271	0.0450036	1.65027	down
pos_8396	Avermectin A1a monosaccharide	0.580402	0.00262149	2.25692	up
pos_8398	Angiotensin (1-7)	0.539293	0.0222102	1.88615	up
pos_8407	Abu-Ser-OH	-0.181816	0.0365708	1.66075	down
pos_859	O-Phospho-4-hydroxy-L-threonine	-0.400562	0.0483616	1.64621	down
pos_8621	5-Heptyl-3,4-dimethyl-2-furanheptanoic acid	-0.741928	0.0316329	1.57355	down
pos_8708	Phe Pro Val	-0.579073	0.00242683	2.25571	down
pos_885	Nogalonate	-0.27624	0.0402599	1.57001	down
pos_8857	5'-Methylthioadenosine	-0.640123	0.00914242	1.87772	down
pos_8866	CL(8:0/10:0/10:0/13:0)	3.58899	0.0268609	1.89754	up
pos_8881	Didemnin A	1.81579	0.00793349	2.05523	up
pos_9051	Tanacetin	-0.228447	0.00321755	2.11183	down
pos_9074	4-Hydroxy-2,2'-bipyrrole-5-methanol	-0.239512	0.0468719	1.50404	down
pos_9116	Rosmaricine	1.59448	0.0161216	1.87238	up
pos_9437	Madlongiside D	2.04921	0.00694361	2.07055	up
pos_9442	10-Hydroperoxy-H4-neuroprostane	0.664753	0.020014	1.81315	up
pos_9455	2beta-Hydroxytestosterone	0.557923	0.00585438	2.04277	up
pos_9462	(3S,5R,6R,6'S)-6,7-Didehydro-5,6-dihydro-3,5,6'-trihydroxy-13,14,20-trinor-3'-oxo-beta,epsilon-caroten-19',11'-olide 3-acetate	0.344716	0.0164997	1.83234	up
pos_953	Phosphocholine chloride calcium salt tetrahydrate	0.403535	0.0446105	1.58236	up
pos_9640	(±)-Dulciol E	2.23075	0.0019796	2.1767	up
pos_972	Serinyl-Glutamine	0.226065	0.0261951	1.68148	up
pos_9746	Gly Gly Asp Val	2.16655	0.000422893	2.29961	up
pos_9867	PG(20:3(8Z,11Z,14Z)/PGJ2)	1.34728	0.0461422	1.60641	up

## Sheet: mHL_vs_mLL
#ID	name	log2FC	Pvalue	VIP	regulated
neg_10003	2H-1-Benzopyran-2-one, aminomethyl-	-0.345905	0.000920773	1.87971	down
neg_10008	LysoPE(0:0/16:0)	-0.336405	7.78789e-05	2.0485	down
neg_10017	Taurochenodeoxycholate	-0.37099	0.000385828	2.10114	down
neg_10019	1-Octadecanoyl-sn-glycero-3-phosphoethanolamine	1.43783	0.000203602	2.01731	up
neg_10024	Unshuoside A	-0.442841	0.0463272	1.52011	down
neg_10025	Saquinavir	1.39652	0.0485392	1.50423	up
neg_10035	Quinquenoside L1	0.877526	0.00449487	1.73713	up
neg_10042	PS(20:0/PGE1)	-3.0617	0.0305302	1.72163	down
neg_10059	Cavipetin D	-1.08618	0.010763	1.82192	down
neg_10090	(Z)-3-Hexen-1-ol acetate	0.372727	0.0250801	1.38455	up
neg_10110	PE(20:0/18:1(12Z)-2OH(9,10))	0.853662	0.0376594	1.42979	up
neg_10124	LysoPE(22:5(4Z,7Z,10Z,13Z,16Z)/0:0)	1.29538	0.0265304	1.53036	up
neg_10126	Janthitrem C	1.21497	0.0012281	1.91213	up
neg_10127	LysoPC(22:5(4Z,7Z,10Z,13Z,16Z)/0:0)	1.14621	0.00140166	1.95946	up
neg_10139	CL(8:0/10:0/11:0/18:2(9Z,11Z))	1.44758	0.000737221	1.98758	up
neg_10164	Glycochenodeoxycholate	-1.80156	0.0277431	1.59572	down
neg_10183	Ganglioside GA2 (d18:1/16:0)	-0.456909	0.00297434	1.78905	down
neg_10190	1-heptadecanoyl-glycero-3-phosphate	-1.77114	0.0264088	1.61645	down
neg_10227	PE(18_1(9Z)_0_0)	-0.505791	0.0108204	1.65457	down
neg_10247	Antheraxanthin	0.780349	0.000342218	2.05331	up
neg_10249	PS(18:4(6Z,9Z,12Z,15Z)/20:2(11Z,14Z))	-0.336015	0.0280792	1.42687	down
neg_10252	11Z-Eicosenoic acid	1.12078	0.0372849	1.56269	up
neg_10255	LysoPE(0:0/20:1(11Z))	0.940633	0.0403562	1.55018	up
neg_10268	Methymycin	-0.621131	0.0103823	1.67225	down
neg_10273	LysoPE(0:0/18:1(11Z))	-0.464577	0.00151113	1.8604	down
neg_10280	Ecdysone	-0.43431	0.00445756	1.73795	down
neg_10284	6,8a-Seco-6,8a-deoxy-5-oxoavermectin ''1a'' aglycone	0.899956	0.0111912	1.71141	up
neg_10287	LysoPE(P-16:0/0:0)	-0.55365	0.0270856	1.47056	down
neg_10319	L-3,4-Dihydroxybutan-2-one 4-phosphate	-0.231015	0.0404741	1.39151	down
neg_10359	Withaferin A	-1.67044	0.028919	1.58827	down
neg_1037	Ethanolamine phosphate	0.506419	0.0416229	1.33389	up
neg_10374	N-Oleoyl GABA	-1.25997	0.0117284	1.617	down
neg_10387	2-Hydroxyacorenone	0.191047	0.0350196	1.44394	up
neg_10390	3-Methoxy-4-[2-(4-methylpiperazin-1-yl)ethoxy]benzaldehyde	1.18966	0.00458072	1.82989	up
neg_10401	Gentamicin C1	-0.566186	0.00625149	1.68564	down
neg_10451	Heptadecanoic acid	-0.480833	0.0323933	1.41405	down
neg_10452	1-Heptadecanoylglycerophosphoethanolamine	-1.16686	0.000588356	1.9964	down
neg_10471	PS(18:1(9Z)/0:0)	-0.699459	0.0251746	1.59552	down
neg_10484	LysoPE(P-18:1(9Z)/0:0)	-0.622405	0.00610431	1.76109	down
neg_10496	DG(2:0/PGF1alpha/0:0)	-0.969776	0.0322584	1.56013	down
neg_10509	LysoPC(22:4(7Z,10Z,13Z,16Z)/0:0)	0.914706	0.0426681	1.53472	up
neg_10520	Trehalose-6,6'-dibehenate	-2.92627	0.0363785	1.60377	down
neg_10530	(Z)-3-Nonen-1-ol	-0.654728	0.00831616	1.7635	down
neg_10540	3-Dehydroteasterone	-0.727655	0.00409706	1.92782	down
neg_10584	Oleandrin	-0.424429	0.0090526	1.62031	down
neg_10608	Butirosin A	-2.39842	0.0011846	2.00704	down
neg_10640	(+)-Isostearic acid	-0.779377	0.00114367	1.88821	down
neg_10641	Ethisterone	0.30295	0.000174532	2.05017	up
neg_10680	PC(20:3(8Z,11Z,14Z)/24:1(15Z))	-2.21655	0.0223792	1.68913	down
neg_10682	DL-2-hydroxy stearic acid	-0.852876	0.000727637	2.0076	down
neg_10731	Cis-8,11,14,17-Eicosatetraenoic acid	-2.09178	0.00537815	1.71446	down
neg_10743	Fumitremorgin A	-0.474009	0.0240221	1.58456	down
neg_10776	Yamogenintetroside B	-0.472792	0.00374966	1.72088	down
neg_10780	LysoPE(0:0/18:0)	-0.420442	0.00125125	1.93652	down
neg_10792	LysoPE(P-18:0/0:0)	-0.565056	0.00609743	1.62486	down
neg_10830	Teasterone	-1.37451	0.00654434	1.68567	down
neg_10865	(17E,19E,21E,23E,25E)-4,6,8,10,12,14,16,27-Octahydroxy-3-(1-hydroxyhexyl)-17,28-dimethyl-1-oxacyclooctacosa-17,19,21,23,25-pentaen-2-one	-1.12709	0.00323885	1.78038	down
neg_10888	1,2-Dihydroxy-5-(methylthio)pent-1-en-3-one	-0.535204	0.0181101	1.60213	down
neg_10892	17,23-Epoxy-29-hydroxy-27-norlanost-8-ene-3,15,24-trione	-1.73181	0.00358375	1.80979	down
neg_10921	Mahanimbinol	-1.21894	0.0123481	1.71841	down
neg_10925	Polysorbate 20	-0.851348	0.00146405	1.88371	down
neg_10935	PE(18:3(9Z,12Z,15Z)/20:0)	0.538587	0.0410116	1.3933	up
neg_10938	Bafilomycin A1(Baf-A1)	-0.327254	0.0485553	1.29224	down
neg_10944	PS(15:0/22:0)	0.722279	0.0149609	1.60202	up
neg_10986	Taurolithocholate sulfate	-2.93408	0.0211455	1.663	down
neg_10987	N-[(3a,5b,7b)-7-hydroxy-24-oxo-3-(sulfooxy)cholan-24-yl]-Glycine	-1.11847	0.0288105	1.5229	down
neg_11031	2,3-Dinor-8-iso prostaglandin F2alpha	-1.11238	0.0051271	1.79336	down
neg_11042	PG(16:0/0:0)[U]	-0.436711	0.013841	1.62224	down
neg_11043	L-Olivosyl-oleandolide	-1.62761	0.0014134	1.76786	down
neg_11084	Sphingosyl-phosphocholine	-1.29948	0.00561158	1.74312	down
neg_11094	LysoPC(P-16:0/0:0)	-0.73433	0.00207118	1.87658	down
neg_11133	Estradiol-17beta	-1.60701	0.0109926	1.64717	down
neg_11168	13(S)-HODE	-1.31468	0.0433917	1.31934	down
neg_11171	15(R)-HEDE	1.07209	0.0241525	1.59988	up
neg_11200	3-Octaprenyl-4-hydroxybenzoate	-1.26716	0.00216509	1.76691	down
neg_11292	Campesterol glucoside	2.29091	0.0141966	1.67483	up
neg_11398	CDP-DG(i-14:0/PGJ2)	0.852991	0.00402197	1.74277	up
neg_11430	Manzamine A	-1.6874	0.00427207	1.93301	down
neg_11441	Docosanedioic acid	-0.581812	0.00446023	1.78091	down
neg_11468	N-Arachidonoyl Arginine	-2.30259	0.0195373	1.79069	down
neg_11487	DG(17:0/LTE4/0:0)	0.610202	0.00632123	1.77109	up
neg_11573	Tylosin	0.461592	0.0167253	1.55938	up
neg_11590	Cucurbitacin E	-2.10856	0.0278123	1.60727	down
neg_11678	p-Coumaroylputrescine	-1.22218	0.000517576	1.97836	down
neg_11690	Octadecanedioic acid	-0.364044	0.0123682	1.56333	down
neg_11713	2,22-Dideoxy-3-dehydroecdysone	-0.984951	0.028271	1.69702	down
neg_11733	Demethylcitalopram	-0.316988	0.015951	1.50856	down
neg_11739	6-[[3-Fluoro-5-(4-methoxyoxan-4-yl)phenoxy]methyl]-1-methylquinolin-2-one	-0.173294	0.0233413	1.55968	down
neg_11868	13,14-Dihydro-15-keto-PGE2	0.173695	0.0120822	1.70169	up
neg_11922	3-Hexaprenyl-4-hydroxybenzoate	-0.415482	0.0260441	1.47121	down
neg_1198	Pinocembrin	0.597484	0.0437501	1.50634	up
neg_1202	N-Acetylneuraminic acid	0.269137	0.021744	1.61023	up
neg_1210	S-(2-Chloroacetyl)glutathione	0.378122	0.00773634	1.71025	up
neg_1237	Erythronic acid	-0.202357	0.0374493	1.4426	down
neg_1250	Thiamine acetic acid	0.254331	0.0451498	1.43805	up
neg_1253	Uridine monophosphate (UMP)	0.333163	0.0333403	1.46724	up
neg_1286	Ceftizoxime	0.502236	0.0164175	1.64631	up
neg_1312	4-O-Methylglucuronic acid	0.908546	0.0498771	1.4081	up
neg_1318	Guanidylic acid (guanosine monophosphate)	0.401847	0.0407821	1.42658	up
neg_1457	dGDP	0.199182	0.0323418	1.46239	up
neg_1464	5-Methyl-2-thiouridine	0.378997	0.000825574	1.95167	up
neg_1468	dTDP-L-megosamine	0.699808	0.0154425	1.61142	up
neg_1472	GDP-4-amino-4,6-dideoxy-alpha-D-mannose	0.381123	0.017083	1.66409	up
neg_1482	3-Hydroxy-7,8-dimethoxy-6-isopropoxy-2-naphthoyl-CoA	0.69221	0.0226244	1.55908	up
neg_1527	Glutaminyltryptophan	1.10566	0.0458713	1.33977	up
neg_1565	3(S)-Hydroxy-2(S),6-dimethyl-heptanoyl-CoA	0.730643	0.000806367	2.08062	up
neg_1639	Uric acid	-0.13755	0.000941476	1.88823	down
neg_1647	Nicotinate D-ribonucleotide	-0.197627	0.000129455	1.98681	down
neg_1654	4'-O-Methyldelphinidin 3-O-beta-D-glucoside	0.497598	0.00433	1.74763	up
neg_1657	UDP-4-dehydro-6-deoxy-D-glucose	-0.808023	0.00695763	1.66013	down
neg_1717	Ethylene glycol	-0.204461	0.0100154	1.64338	down
neg_1748	Cobalt-dihydro-precorrin 6	0.496031	0.00511424	1.74717	up
neg_1760	4-Methylbenzyl alcohol	0.976554	0.00341912	1.8438	up
neg_1779	Deoxycytidine	0.987231	0.00432148	1.83294	up
neg_1782	L-Glutathione reduced	1.30016	0.00154551	1.89721	up
neg_1855	Cephaloridine	-0.563642	0.00496207	1.78832	down
neg_1856	Normorphine 3-glucuronide	1.83818	0.00902879	1.80504	up
neg_1877	1-Methylnicotinamide	-0.489434	0.00980874	1.64488	down
neg_1883	7,8-Dihydro-2'-deoxyguanosine	0.43119	0.00271394	1.84222	up
neg_1894	beta-Alanine	-1.06816	0.0274129	1.47029	down
neg_1941	Arabinosylhypoxanthine	0.890628	0.00652019	1.78589	up
neg_1945	8-Hydroxyguanosine	0.444667	0.00393303	1.92977	up
neg_1946	Penicillin G	0.35105	0.00487825	1.80377	up
neg_1954	Nicotinurate	0.19401	0.0102615	1.65093	up
neg_197	Acetyl phosphate	0.82352	0.0303195	1.56403	up
neg_1974	Novobiocin	0.236114	0.0115354	1.59553	up
neg_2002	Thiourocanic acid	-2.56616	0.0445092	1.40036	down
neg_2042	Coenzyme F420-1	0.321475	2.18921e-06	2.25749	up
neg_2089	UDP-2-acetamido-2-deoxy-alpha-D-galacturonamide	0.350851	0.00035354	2.02586	up
neg_2177	Tryptophyl-Serine	1.06648	0.0387077	1.49151	up
neg_2229	Neplanocin A	0.574509	0.000761457	1.94452	up
neg_2243	N-acetyl-L-2-aminoadipate(2-)	0.47765	0.00676301	1.71444	up
neg_2297	N-Lactoylleucine	0.528285	0.0027825	1.80842	up
neg_2304	N-(1-Deoxy-1-fructosyl)leucine	0.692352	0.000832647	1.94611	up
neg_2328	3-Hydroxy-2-methylpyridine-5-carboxylate	0.526662	0.0268611	1.56604	up
neg_2336	6-Hydroxymethyletoricoxib	-0.484201	0.04883	1.2971	down
neg_2341	Sarmentosin	0.768563	0.00100352	1.9297	up
neg_2359	Adipoylglycine	0.639216	0.0176948	1.60042	up
neg_2368	4-Oxoglutaramate	-0.346737	0.0406086	1.43629	down
neg_2384	Semilepidinoside B	0.322794	0.0227185	1.53052	up
neg_2436	5-Hydroxy-3-[(5-nitrofuran-2-yl)methylideneamino]-1H-imidazol-2-one	-0.404948	0.00253244	1.80035	down
neg_2498	Trifluoroacetamide	-0.126367	0.0440309	1.33635	down
neg_2599	PE(20:0/22:2(13Z,16Z))	-3.78817	0.0267803	1.7345	down
neg_2645	2-Hydroxy-2-hydropyrone-4,6-dicarboxylate	0.0853243	0.0462921	1.3295	up
neg_2675	Annonisin	-0.604115	0.0449437	1.40907	down
neg_2705	Malathion monocarboxylic acid	0.0864795	0.0496839	1.3171	up
neg_2713	PA(a-25:0/22:6(5Z,7Z,10Z,13Z,16Z,19Z)-OH(4))	-2.19988	0.0225023	1.61704	down
neg_2733	Brevifolincarboxylic acid	0.0829862	0.0440185	1.34296	up
neg_2738	Arctinol	0.084241	0.0454316	1.33825	up
neg_2805	Indole-5,6-quinone	0.130023	0.0185438	1.51073	up
neg_2812	(R)-2-(Phosphonomethyl)malate	0.104078	0.0275523	1.45202	up
neg_2813	Blue pigment	0.0875086	0.0282692	1.42923	up
neg_2814	2-C-Methyl-D-erythritol 2,4-cyclodiphosphate	0.0958567	0.0322938	1.4175	up
neg_2816	Hydroxymethylphosphonate	0.0938199	0.0219885	1.49567	up
neg_2818	Cinnavalininate	0.0890071	0.0453474	1.33983	up
neg_2826	dTDP-4-oxo-2-deoxy-alpha-D-pentos-2-ene	0.108001	0.0303906	1.43924	up
neg_2838	D-Glucuronic acid 1-phosphate	0.092186	0.027613	1.4449	up
neg_2842	alpha-D-Ribose 1-methylphosphonate 5-phosphate	0.0868829	0.049183	1.31831	up
neg_2848	Xanthosine 5'-phosphate	0.0982505	0.0257578	1.44847	up
neg_2850	3-Phospho-D-glycerate	0.098522	0.0311596	1.42915	up
neg_2871	Zymonic acid	0.0923456	0.0334988	1.39131	up
neg_2873	Glyceraldehyde 3-phosphate	0.0744261	0.0356607	1.3825	up
neg_2877	Fluorodeoxyuridine monophosphate	0.0904055	0.0372779	1.39612	up
neg_2914	Ximenic acid	-2.72928	0.0462493	1.33518	down
neg_2948	Docosanal	-4.42156	0.0235633	1.73296	down
neg_3329	Desmosine	-0.527912	0.00219728	1.79656	down
neg_3400	Nitrosylsulfuric acid	0.0768856	0.048497	1.29413	up
neg_3456	Ethyl 2-cyanoacrylate	-2.45585	0.046735	1.46707	down
neg_3464	(R)-2,3-Dihydro-3,5-dihydroxy-2-oxo-3-indoleacetic acid	-2.25563	0.0413999	1.44719	down
neg_3486	(S)-2-Aceto-2-hydroxybutanoate	-0.501281	0.0112666	1.55105	down
neg_3556	Laccaic acid D	-0.317003	0.0155663	1.4998	down
neg_3599	Butanone	-0.146947	0.0429278	1.39489	down
neg_3734	6-Hydroxyindole sulfate	1.80909	0.000598177	1.89657	up
neg_3790	4-Hydroxy-2-quinolinecarboxylic acid	0.410334	0.00953006	1.67009	up
neg_3797	Trimethadione	0.49391	0.0144012	1.6528	up
neg_3805	N-Acetylphosphinothricin	-5.3235	0.017092	1.82883	down
neg_382	L-Histidine	0.248611	0.00542649	1.71419	up
neg_3830	Dimethyl-3-hydroxypyrid-4-one	-1.24373	0.0365714	1.42708	down
neg_4033	8-Methoxykynurenate	3.51725	0.000626467	2.10642	up
neg_4133	Melanostatin	0.289374	0.0345522	1.35794	up
neg_4175	5,6,7,8-Tetrahydromethanopterin	1.38258	0.0217599	1.67346	up
neg_4292	Carbamazepine	-0.656803	0.0357983	1.37382	down
neg_4409	Arabinopyranobiose	0.352536	0.0111971	1.61762	up
neg_4426	Blasticidin S	-0.267861	0.0258167	1.50135	down
neg_4530	Ergosine	0.295666	0.000137744	2.11673	up
neg_4591	Isoflupredone acetate	0.201882	0.0487981	1.28255	up
neg_4673	Spectinomycin	0.242199	0.0126632	1.60333	up
neg_4760	(2S,4R)-4-(9H-Pyrido[3,4-b]indol-1-yl)-1,2,4-butanetriol	2.2381	0.0202252	1.63615	up
neg_4844	PG(a-13:0/22:6(4Z,8Z,10Z,13Z,16Z,19Z)-OH(7))	0.475686	0.0353325	1.43234	up
neg_4957	Neurokinin A	0.20495	0.00871767	1.67929	up
neg_4975	7-Oxoheptanoic acid	-0.861663	0.0272097	1.51019	down
neg_4987	4-Hydroxycinnamyl aldehyde	-1.2973	0.0409219	1.40132	down
neg_5102	3-O-alpha-Mycarosylerythronolide B	0.479902	0.0480162	1.40048	up
neg_5159	Mithramycin	0.520142	0.00634082	1.7219	up
neg_5188	Lisinopril	0.163833	0.0249991	1.43951	up
neg_5212	Indolelactic acid	-0.911545	0.0304664	1.50161	down
neg_5316	all-trans-Retinoyl-beta-glucuronide	0.602463	0.0229405	1.57349	up
neg_5329	6-Thioinosine-5'-monophosphate	1.18419	0.0246601	1.63969	up
neg_5525	Combrestatin A4	-0.763432	0.00624379	1.68641	down
neg_5545	2-Phenylethyl beta-D-glucopyranoside	0.841509	0.0247363	1.57921	up
neg_5546	Mannopine	0.840195	0.0136725	1.61065	up
neg_5558	Naloxone-3-glucuronide	0.403991	0.0289435	1.43331	up
neg_5589	Lobetyolin	-0.801508	0.0457823	1.33659	down
neg_5681	Deacetylisovaltrate	-2.94769	0.000734006	1.90116	down
neg_569	Histamine	1.32339	4.52906e-05	2.11225	up
neg_5747	6-Hydroxytryprostatin B	1.61183	0.0412408	1.5197	up
neg_5918	p-Salicylic acid	0.574369	0.00488497	1.86913	up
neg_5919	Norsolorinic acid	1.00489	0.0167594	1.5798	up
neg_5934	(1R,3R)-5-[(2E)-2-[(3As,7aS)-7a-methyl-1-[(Z,2R)-7,7,7-trifluoro-6-hydroxy-6-(trifluoromethyl)hept-4-en-2-yl]-3a,5,6,7-tetrahydro-3H-inden-4-ylidene]ethylidene]cyclohexane-1,3-diol	0.27887	0.00556628	1.75782	up
neg_5976	6-(Hydroxymethyl)-7,8-dihydropterin	0.252712	0.0396858	1.33802	up
neg_6009	Quinapril	0.515479	0.00175802	1.96885	up
neg_6063	(R)-Glabridin	3.91598	0.0467821	1.45596	up
neg_6092	Pheophorbide a	-0.880102	0.0329832	1.49689	down
neg_6101	N-(5-((4-(1H-Indol-3-yl)pyrimidin-2-yl)amino)-2-((2-(dimethylamino)ethyl)(methyl)amino)-4-methoxyphenyl)acrylamide	-0.491333	0.00935914	1.71572	down
neg_6306	NONIC ACID	0.126718	0.0329771	1.50356	up
neg_6351	N6-cis-p-Coumaroylserotonin	1.21581	2.79718e-05	2.16169	up
neg_6364	Propyl 1-(propylthio)propyl disulfide	-5.91543	0.018398	1.81277	down
neg_6366	Abscisic aldehyde	1.9355	0.0088088	1.63774	up
neg_6739	3-Polyprenyl-4-hydroxy-5-methoxybenzoate	1.31979	0.0150977	1.60425	up
neg_681	(24E)-3alpha,7alpha-Dihydroxy-5beta-cholest-24-enoyl-CoA	0.35933	0.0214909	1.5927	up
neg_6844	Primary fluorescent chlorophyll catabolite	-0.860195	0.0183071	1.52554	down
neg_6864	5-Amino-6-(1-D-ribitylamino)uracil	-3.56386	0.039909	1.43647	down
neg_691	L-Arginine	-0.119494	0.0203639	1.54338	down
neg_6918	Fludrocortisone acetate	-5.62255	0.0297011	1.72009	down
neg_7034	4'-Oxonebramine	-2.93537	0.042491	1.44485	down
neg_7047	Pantothenol	-5.78161	0.0254669	1.73459	down
neg_7072	Ribostamycin	-20.5854	0.0281362	1.71383	down
neg_7138	Tert-butyl (2-{7-[(2S)-3-(4-cyanophenoxy)-2-hydroxypropyl]-9-oxa-3,7-diazabicyclo[3.3.1]non-3-yl}ethyl)carbamate	-6.11547	0.0312096	1.70832	down
neg_7210	3,11,12-Trihydroxy-1(10)-spirovetiven-2-one	1.57157	0.0101397	1.71845	up
neg_7276	W123	0.72217	0.0215493	1.57459	up
neg_7300	19(R)-hydroxy-PGB2	5.17908	0.0455648	1.45406	up
neg_7362	Leukotriene F4	-0.778015	0.0125425	1.60626	down
neg_7379	Glutathionylaminopropylcadaverine	-6.38336	0.0274176	1.72565	down
neg_7385	Zearalanone	1.41931	0.00506585	1.71911	up
neg_7403	Dihydropteroate	-0.635022	0.0495829	1.3212	down
neg_7457	3beta-Hydroxypregn-5-en-20-one sulfate	0.491567	0.0111738	1.70932	up
neg_7458	2-Deoxyecdysone	-8.73705	0.0284845	1.72742	down
neg_7465	2-hydroxymethylolanzapine	-2.90969	0.0118091	1.62488	down
neg_7542	Microcystin-LR	2.988	0.00700714	1.85007	up
neg_7682	3alpha-Hydroxy-3,5-dihydromonacolin L acid	-2.01387	0.00825799	1.83531	down
neg_7767	Arginyllysine	-1.2148	0.0302301	1.52934	down
neg_7808	Avermectin A1b aglycone	-4.28613	0.0229298	1.69611	down
neg_7879	Auxin a	2.13645	0.0319654	1.51915	up
neg_7931	2,3-Dihydroabscisic alcohol	-0.241118	0.032426	1.40872	down
neg_8016	Pravastatin	-4.30857	0.0287897	1.72179	down
neg_8033	Phospho-anandamide	0.637308	0.00756597	1.63753	up
neg_8135	Simvastatin	-4.66156	0.0285214	1.71874	down
neg_8141	Euglobal Ia1	-30.9043	0.0212875	1.60822	down
neg_8206	(R)-Pterosin B	2.05541	0.000368094	1.99644	up
neg_8210	Epothilone C	0.585148	0.000376188	1.94989	up
neg_8226	Rotundifoline	-1.48058	0.0030332	1.86369	down
neg_8302	Nefopam	0.522166	0.0171312	1.65204	up
neg_8323	8-Hydroxycarvedilol	-1.26165	0.00493647	1.68628	down
neg_8338	3''-Amino-3''-deoxygentamicin A2	-1.83478	0.0264597	1.72019	down
neg_8352	16alpha-Hydroxyandrost-4-ene-3,17-dione	0.341324	0.0164367	1.60722	up
neg_8357	Prostaglandin E1	-5.28	0.0343884	1.52943	down
neg_8389	Volicitin	-2.43243	0.0373635	1.66976	down
neg_8390	Ganoderic acid I	1.20057	0.0364772	1.53422	up
neg_8404	Chenodeoxycholic acid sulfate	-0.895777	0.027773	1.46373	down
neg_8462	Juvenile hormone III acid	1.25863	0.00542945	1.79417	up
neg_8463	Pentadecenoic acid	-0.426925	0.0487466	1.31562	down
neg_8539	Mabiogenin 3-[rhamnosyl-(1->6)-glucoside]	-2.20012	0.0186761	1.79726	down
neg_8552	4'-Dihydroabscisic acid	0.547404	0.00502444	1.79361	up
neg_8566	3-Ketopetromyzonol sulfate	-0.792095	0.011306	1.64777	down
neg_8595	(1alpha,4beta,5beta)-4-Hydroxy-7(11),10(14)-guaiadien-8-one	0.110486	0.0415859	1.39165	up
neg_8621	28-Norcastasterone	-1.80321	0.0493319	1.59273	down
neg_8673	PA(16:0/18:3(10,12,15)-OH(9))	-2.05108	0.0270963	1.58728	down
neg_8690	Candicidin	-1.15175	0.00991968	1.65201	down
neg_8698	alpha-Guttiferin	-4.36859	0.0265701	1.71367	down
neg_8742	(S)-Phellandral	-5.56061	0.00528168	1.95632	down
neg_8773	LysoPI(0:0/18:0)	1.60922	0.015878	1.67605	up
neg_8797	Soyasaponin bg	-0.29859	0.0275324	1.48955	down
neg_8803	Thebaine	1.60812	0.0164974	1.69648	up
neg_8815	5-trans U-46619	-1.32692	0.0121264	1.61753	down
neg_8837	5-Hydroxy-2-(1-hydroxy-5-methyl-4-hexenyl)benzofuran	-2.54193	0.0191076	1.56355	down
neg_8902	Lithocholyltaurine	1.16609	0.0184069	1.66312	up
neg_8908	2-Methylcyclododecanone	-1.31497	0.0339144	1.55279	down
neg_8924	Tridecanal	-1.31007	0.0136128	1.67598	down
neg_9047	Cucurbitacin S	-6.62693	0.0106163	1.90805	down
neg_9052	Octadecendioic acid	-1.14532	0.0427298	1.34351	down
neg_9085	N-methyl-4,6,7-trihydroxy-1,2,3,4-tetrahydroisoquinoline	0.195815	0.00823206	1.71445	up
neg_9146	Spiramycin 1	-4.18098	0.0190259	1.8003	down
neg_9151	12-Hydroxydodecanoic acid	0.566035	0.0427079	1.38424	up
neg_9191	Gemfibrozil	0.932928	0.00978186	1.76832	up
neg_9203	N-palmitoyl-phosphoethanolamine	-0.655101	0.0230834	1.62671	down
neg_9211	alpha-hydroxy myristic acid	-1.5322	3.0747e-05	2.08539	down
neg_9258	Sambutoxin	-0.330424	0.048863	1.28703	down
neg_9310	10-Deoxymethymycin	-0.52657	0.0236812	1.48247	down
neg_9320	1-(9Z-Nonadecenoyl)-glycero-3-phosphoethanolamine	-1.34208	0.0034669	1.92336	down
neg_9322	Brincidofovir	-1.16488	0.00341198	2.00432	down
neg_9360	Sodium deoxycholate	1.2368	0.0200753	1.63792	up
neg_9363	2-[[3-Cyclohexyl-1-[2-[3-(diaminomethylideneamino)propylcarbamoyl]piperidin-1-yl]-1-oxopropan-2-yl]amino]acetic acid	1.69979	0.00985991	1.75583	up
neg_9386	Hydroxypelenolide	-1.41091	0.0265895	1.69638	down
neg_9415	Isoambrettolide	-2.14666	0.000658341	1.94816	down
neg_9428	Monoketocholic acid	-3.5838	0.00603837	1.91598	down
neg_9452	Glacin A	-0.27233	0.0387047	1.44882	down
neg_9460	1,25-Dihydroxy-19-norvitamin D3	0.727121	0.00910779	1.67167	up
neg_9461	Retaspimycin	0.979328	0.0399177	1.50634	up
neg_9474	PE(P-16:0/18:1(12Z)-O(9S,10R))	1.22037	0.00591489	1.761	up
neg_9573	LysoPE(15:0/0:0)	-0.92973	0.0186556	1.68087	down
neg_9597	Ornithylamphotericin methyl ester	0.654363	0.00612919	1.79206	up
neg_9599	Taxa-4(20),11(12)-dien-5alpha,13alpha-diol	0.308593	0.00199364	1.87471	up
neg_9609	Glycerophospho-N-Arachidonoyl Ethanolamine	0.327008	0.00178806	1.87302	up
neg_9612	1-Nonadecanoyl-glycero-3-phosphoserine	-1.41111	0.0326736	1.59056	down
neg_9613	Cucurbitacin A	0.449016	0.0345405	1.57057	up
neg_9624	PI(22:2(13Z,16Z)/18:1(12Z)-2OH(9,10))	-0.489583	0.0367422	1.45218	down
neg_9647	LysoPA(0:0/16:0)	-0.474518	0.0286687	1.47865	down
neg_9650	LysoPI(18:1(9Z)/0:0)	0.516676	0.0135982	1.73507	up
neg_9657	CDP-DG(18:2(9Z,11Z)/a-25:0)	0.661511	0.000695873	1.9781	up
neg_9685	Maytansine	0.350256	0.0296395	1.49047	up
neg_9701	CDP-DG(PGF1alpha/a-21:0)	0.323406	0.0151277	1.61926	up
neg_9722	Lucidenic acid M	-1.0619	0.0019433	1.99373	down
neg_9729	(6alpha,22E)-6-Hydroxy-4,7,22-ergostatrien-3-one	-0.933616	0.0027793	2.02649	down
neg_9767	Graecunin G	-1.1572	0.0392427	1.4529	down
neg_9769	Pubescenol	-0.829823	0.00350972	1.82173	down
neg_9778	PE(20:1(11Z)/20:4(5Z,8Z,11Z,14Z))	-0.326916	0.037056	1.55775	down
neg_9805	LysoPC(22:6(4Z,7Z,10Z,13Z,16Z,19Z)/0:0)	0.374236	0.00657757	1.75006	up
neg_9835	1-(8Z,11Z,14Z-eicosatrienoyl)-glycero-3-phosphate	-1.69254	0.0270898	1.66139	down
neg_9843	PS(20:3(5Z,8Z,11Z)/6 keto-PGF1alpha)	-1.84064	0.00209293	1.9391	down
neg_9865	Ascorbic acid 6-palmitate	-1.4244	0.00762181	1.8875	down
neg_9866	simvastatin hydroxy acid	-1.34416	0.00787135	1.73068	down
neg_9907	5-O-beta-D-Mycaminosyltylonolide	0.209649	0.0446328	1.39664	up
neg_9925	Phorbol myristate	-0.560089	0.000764661	1.90965	down
neg_9926	Neoxanthin	-0.768961	0.0447972	1.5807	down
neg_9952	10-Hydroxymyristic acid methyl ester	-1.04863	0.0190144	1.63421	down
neg_9956	N-Arachidonyl dopamine	-0.536276	0.00875967	1.8587	down
neg_9978	Palmitoyl Ara-C	-0.905451	0.0196294	1.7247	down
neg_9995	PG(a-25:0/PGJ2)	-0.4841	0.002957	1.75286	down
pos_10203	Tenuazonic acid	-0.839674	0.0188621	1.53397	down
pos_10259	(S)-4-(4-Methylphenyl)-2-pentanone	-0.338149	0.0157637	1.63171	down
pos_10371	Benzylformate	0.792294	0.000451633	1.93616	up
pos_10410	LysoPC(14:1(9Z)/0:0)	-3.0335	0.0482608	1.47719	down
pos_10427	Indan-1-ol	-0.506728	0.040996	1.52444	down
pos_10651	beta-Casomorphin (1-6)	-0.784513	0.0368118	1.66348	down
pos_10706	Thr Ser Pro Lys	-1.67097	0.0352065	1.51961	down
pos_10711	Cortisol	-1.15682	0.0224282	1.52692	down
pos_10875	His Leu Thr Lys	1.73836	0.00241193	1.90137	up
pos_1103	8-Amino-8-demethylriboflavin 5'-phosphate	0.228095	0.00061642	1.85681	up
pos_1105	Erythritol	-0.280038	0.0268478	1.495	down
pos_11139	8,10-Hexadecadiynoic acid	-0.752393	0.017675	1.55633	down
pos_11150	9-cis-Retinoic acid	-0.184409	0.0473795	1.27398	down
pos_11193	Soyasaponin A2	-1.48689	0.0435048	1.43908	down
pos_1120	5-Hydroxy-4-pentenoic acid d-lactone	-0.173698	0.00204897	1.87103	down
pos_11219	Cardanoldiene	-0.35138	0.00073282	1.93572	down
pos_1123	L-Alanine n-butyl ester	-0.519101	0.000436355	1.96766	down
pos_1129	Cytidine	0.163656	0.0361378	1.48605	up
pos_11312	delta2-THA	0.203031	0.0401675	1.39801	up
pos_11326	Sunitinib	-1.98981	0.0254437	1.58957	down
pos_1137	Adenosine 3'-monophosphate	0.60408	0.0152702	1.72332	up
pos_11394	2-(3,4-Dimethoxyphenyl)-3-fluoroallylamine	-0.487288	0.0298598	1.42186	down
pos_1140	PI-103	0.338104	0.0376588	1.56512	up
pos_11492	5-Oxoavermectin ''1a'' aglycone	0.856839	0.0427932	1.52642	up
pos_11514	O-Formyloreadone	1.04858	0.0195946	1.64033	up
pos_1156	CDP-abequose	0.294971	0.0277286	1.44387	up
pos_11568	Hoduloside I	-2.18277	0.0235891	1.68736	down
pos_11584	Theasaponin C1	2.01692	0.00629271	1.87018	up
pos_1161	morpholino	-0.200906	0.00120834	1.90363	down
pos_11640	Soyasaponin I	-0.397863	0.0407818	1.40217	down
pos_11816	Vinaginsenoside R5	-1.66028	0.0085089	1.77692	down
pos_11911	Cer(d17:1/20:5(5Z,8Z,11Z,14Z,16E)-OH(18R))	1.48484	0.0334055	1.5336	up
pos_11972	Uzarigenin 3-[xylosyl-(1->2)-rhamnoside]	-1.14527	0.0478307	1.34395	down
pos_11985	Hoduloside IX	-1.35674	0.00460291	1.77527	down
pos_12001	Cromakalim	-1.13209	0.0248828	1.59112	down
pos_12025	3,7-Dihydroxytetradecanoylcarnitine	1.23701	0.0059789	1.86231	up
pos_12099	5,8,11-Eicosatriynoic Acid	-0.330003	0.0491151	1.39556	down
pos_12117	N-Eicosapentaenoyl Serine	1.08334	0.0087913	1.76748	up
pos_12121	N,N'-Diacetylbenzidine	-1.21094	0.00844328	1.73249	down
pos_12170	Melilotussaponin O1	-1.54256	0.00101565	2.12563	down
pos_12179	Colistin A	-1.36835	0.0402443	1.37393	down
pos_12192	Cyclosquamosin B	-1.59419	0.000485979	1.96317	down
pos_12211	Isoamyl cinnamate	0.731301	0.012903	1.68667	up
pos_12349	Soybean saponin BG	-1.12703	0.0445817	1.49056	down
pos_12405	3alpha,7alpha-Dihydroxy-5beta-cholestan-26-al	0.726757	0.0327159	1.51768	up
pos_1243	(3S,4R)-3,4-Dihydroxycyclohexa-1,5-diene-1,4-dicarboxylate	-0.496836	0.0345919	1.42625	down
pos_12433	Icosenoic acid	-0.739061	0.0148777	1.75456	down
pos_12459	N-Glycoloyl-neuraminate	0.382975	0.0496359	1.3348	up
pos_1248	L-Homocysteine	0.476539	0.00193136	1.85662	up
pos_12522	N-Stearoyl Glutamic acid	-0.820477	0.0135051	1.69719	down
pos_12527	Heliannuol D	0.60123	0.0307379	1.59731	up
pos_12565	C20915	1.39294	0.004508	1.76722	up
pos_1257	N-Acetyl-L-2-amino-6-oxopimelate	-0.102888	0.0347446	1.51479	down
pos_12608	2,3-Dinor-8-iso prostaglandin F1alpha	-1.12115	0.0121933	1.77532	down
pos_12613	2-Benzylmalic acid	-3.64377	0.0331134	1.70137	down
pos_12642	2-Hydroxydodecyl methacrylate	-1.08764	0.0136652	1.56675	down
pos_12670	PA(20:3(5Z,8Z,11Z)/22:6(5Z,8E,10Z,13Z,15E,19Z)-2OH(7S, 17S))	0.780063	0.00736968	1.80312	up
pos_12704	3-(6-Aminopurin-9-yl)-5-(hydroxymethyl)cyclopentane-1,2-diol	0.437416	0.0186689	1.50718	up
pos_12709	LysoPC(20:5(5Z,8Z,11Z,14Z,17Z)/0:0)	-1.44401	0.0456939	1.39458	down
pos_1271	Acetone cyanohydrin	-1.43581	0.0411332	1.28576	down
pos_12731	Shyobunyl acetate	3.97505	0.0266017	1.61723	up
pos_12736	4-[5]-ladderane-butanoic acid	1.90427	0.00700395	1.82466	up
pos_12760	(8S,9S,10R,13R,14S,17S)-17-Ethyl-10,13-dimethyl-4,5,6,7,8,9,11,12,14,15,16,17-dodecahydro-3H-cyclopenta[a]phenanthrene	0.213976	0.00239959	1.84995	up
pos_12769	LysoPE(16:1(9Z)/0:0)	-1.17468	0.00311873	1.90285	down
pos_12778	7Z,11Z,13E-Hexadecatrienal	-1.16351	0.0470703	1.45249	down
pos_12880	PE(24:0/LTE4)	-1.92195	0.00635671	1.81747	down
pos_12903	LysoPC(16:1(9Z))	-0.713031	0.00144337	1.9575	down
pos_1291	(-)-Epigallocatechin 7-glucuronide	1.46304	0.0145089	1.70829	up
pos_12917	LysoPC(16:1(9Z)/0:0)	-1.93672	0.0140011	1.70544	down
pos_12944	Oleoyl Ethyl Amide	-32.8584	0.0327293	1.68584	down
pos_13001	O-Arachidonoyl Glycidol	0.383873	0.00708105	1.79511	up
pos_13046	Ganoderal B	-0.401068	0.00435341	1.75608	down
pos_13215	LysoPC(22:6(4Z,7Z,10Z,13Z,16Z,19Z))	0.494377	0.011611	1.72	up
pos_13262	Phytolaccatoxin	-0.571798	0.0445256	1.38978	down
pos_13307	1-Palmitoylglycerol	-0.690382	0.000220801	2.07655	down
pos_13355	6alpha-Hydroxy-castasterone	-1.50226	0.00815646	1.89184	down
pos_13357	LysoPC(24:1(15Z)/0:0)	-0.386962	0.0306901	1.41658	down
pos_13362	7-Ethyl-3,11-dimethyldodeca-1,3,6,10-tetraene	-0.919443	0.00666052	1.66564	down
pos_13406	Stearoylethanolamide	-0.270345	0.0380174	1.58881	down
pos_13484	8,9-DHET	-0.472673	0.0276444	1.52925	down
pos_13499	PC(22:5(7Z,10Z,13Z,16Z,19Z)/PGF1alpha)	-0.559464	0.0111103	1.58709	down
pos_13506	Isotabtoxin	-0.438669	0.00225792	1.84484	down
pos_13509	Ricinoleic Acid methyl ester	-0.507907	3.86786e-05	2.17544	down
pos_13511	1-Palmitoyl Lysophosphatidic Acid	-0.322309	0.0018878	1.81565	down
pos_13513	PE(16:0/0:0)	-0.498041	9.63243e-06	2.16038	down
pos_13540	4E,6E,10Z-Hexadecatrien-1-ol	-0.493853	0.0265622	1.41067	down
pos_13541	Valyl-Lysine	0.403681	0.0167472	1.55505	up
pos_13577	(24R,25R)-25,26-epoxy-1α,24-dihydroxyvitamin D3 / (24R,25R)-25,26-epoxy-1α,24-dihydroxycholecalciferol	0.750253	0.0495433	1.4426	up
pos_13584	Tanacetol A	-0.313312	0.0126401	1.61269	down
pos_13609	15-Hexadecanolide	-1.06462	0.00340758	1.87184	down
pos_13610	(9Z)-Hexadecenoic acid	-0.991937	0.00362983	1.91733	down
pos_13631	Celastrol	-0.798475	0.00795032	1.80274	down
pos_13643	11-Keto-.beta.-boswellic acid	-1.30872	0.0295503	1.542	down
pos_13719	1-Hydroxyvitamin D3 diacetate	-0.432864	0.0140179	1.78014	down
pos_13739	11beta,17alpha,21-Trihydroxypregnenolone	-0.996124	0.0188749	1.51484	down
pos_13747	Avermectin B1b aglycone	-0.64661	0.0185723	1.71798	down
pos_13748	Cholylhistidine	1.82188	0.00324039	1.86034	up
pos_13772	LysoPC(20:3(5Z,8Z,11Z)/0:0)	-0.763026	0.000314893	2.02627	down
pos_13797	Permetin A	1.09252	0.0111015	1.7268	up
pos_13806	Glycidyl oleate	-0.443334	0.00071305	1.92838	down
pos_13808	PE(18:1(9Z)/0:0)	-0.586112	0.00193098	1.96639	down
pos_13823	(2S,3R)-2-Amino-4-octadecene-3-ol	-0.533779	0.0453349	1.43481	down
pos_13830	PE(P-16:0/0:0)	-0.490137	0.0414955	1.44774	down
pos_13897	PE(17:0/0:0)	-1.21631	0.0150187	1.74822	down
pos_13902	Dipyridamole	-0.843263	0.00453381	1.8322	down
pos_13923	Tricosanoic acid	2.42741	0.00774054	1.79422	up
pos_13943	D-Urobilinogen	0.924375	0.00122439	1.92012	up
pos_13968	3-Methyl-alpha-ionyl acetate	-0.235823	0.0192611	1.61945	down
pos_1398	5-Aminopentanal	-0.202603	0.0387641	1.38078	down
pos_14013	24-Norursa-3,12-dien-11-one	-1.2267	0.00597445	1.76688	down
pos_14050	3-Benzylmalic acid	-1.66186	0.0227987	1.76747	down
pos_14051	22alpha-Hydroxy-campesterol	-0.511073	0.0300789	1.49386	down
pos_14077	9-peroxy-5Z,7E,11Z,14Z-eicosatetraenoate	-0.43283	0.00550109	1.67401	down
pos_14084	1,2-Di-(9Z,12Z,15Z-octadecatrienoyl)-3-(Galactosyl-alpha-1-6-Galactosyl-beta-1)-glycerol	-1.72205	0.00412577	2.02499	down
pos_14099	3beta,7alpha-Dihydroxy-5-cholestenoate	-0.320534	0.00984666	1.74323	down
pos_1412	(+)-7-Isojasmonic acid CoA	0.218075	0.0107699	1.75516	up
pos_14166	4alpha-Carboxy-stigmasta-7,24(24(1))-dien-3beta-ol	-0.436036	0.0394448	1.43277	down
pos_14208	N-palmitoyl serine	-0.271356	0.0171626	1.52937	down
pos_14216	dl-alpha-Tocopherol nicotinate	-0.518122	0.0287204	1.50663	down
pos_14277	1-Stearoyl-rac-glycerol	-0.88382	0.000261327	2.02925	down
pos_14281	1-Stearoyl-2-hydroxy-sn-glycero-3-phosphoethanolamine	-0.55339	0.0070691	1.67855	down
pos_14284	alpha-Tocopherol acetate	-1.14611	0.0483854	1.41181	down
pos_14291	(4Z,7Z,10Z,13Z,16Z,19Z)-Docosahexaenoic acid	-0.640986	0.00633104	1.85521	down
pos_14299	DG(13:0/20:5(6E,8Z,11Z,14Z,17Z)-OH(5)/0:0)	-0.185807	0.0232245	1.53682	down
pos_14353	2alpha-(3-Hydroxypropyl)-1alpha,25-dihydroxy-19-norvitamin D3	1.76598	0.0264476	1.54779	up
pos_14379	4-Acetyl-6-tert-butyl-1,1-dimethylindane	-0.379532	0.00409698	1.79054	down
pos_14399	Cer(d16:1/20:4(6Z,8E,10E,14Z)-2OH(5S,12R))	-1.8879	0.0187783	1.76698	down
pos_14418	(R)-5-Phosphomevalonate	-33.7389	0.0498667	1.57366	down
pos_14425	N-Acetylaspartylglutamate	0.182813	0.000252078	2.01264	up
pos_14426	Mytilin B	0.234529	0.00646828	1.70971	up
pos_14439	Leucyl-Asparagine	-0.452146	0.00717024	1.66974	down
pos_14449	PE(18:0/0:0)	-0.569085	0.000261207	2.03073	down
pos_14481	Lucidadiol	-0.31358	0.0197412	1.55113	down
pos_14516	10-Hydroxypentadecanoylcarnitine	-0.461554	0.00273613	1.94498	down
pos_14546	2-Deoxystreptamine	-0.788304	0.00581111	1.76388	down
pos_14549	2,4,6-Trimethyl-4-phenyl-1,3-dioxane	-0.375491	0.0124358	1.717	down
pos_14550	1,2-Dihydro-1,1,6-trimethylnaphthalene	-0.349547	0.00781997	1.78208	down
pos_14558	Humulenol I	-0.649509	0.00495535	1.86423	down
pos_14563	Panaxynol	-0.508157	0.000392196	2.08221	down
pos_14564	(8R,9R,10R,13S,14S)-10,13-Dimethyl-4,5,6,7,8,9,11,12,14,15,16,17-dodecahydro-3H-cyclopenta[a]phenanthrene-3,17-diol	-0.602861	0.010668	1.81425	down
pos_14570	5-(12,15-Heneicosadienyl)-1,3-benzenediol	-0.584509	0.00156656	1.89437	down
pos_1458	m-Maleimidobenzoyl n-hydroxysuccinimide	-0.427691	0.00787046	1.65151	down
pos_14580	ponasterone A	1.50943	0.0282069	1.4762	up
pos_1469	Cyanidin 3-(caffeoyl-sophoroside) 5-glucoside	-0.422766	0.00353244	1.78944	down
pos_14702	Linoleamide	0.816824	0.000729478	1.94168	up
pos_14708	DG(14:0/20:4(6E,8Z,11Z,14Z)+=O(5)/0:0)	-0.264949	0.0402062	1.41471	down
pos_14755	PS(24:0/20:4(8Z,11Z,14Z,17Z)-2OH(5S,6R))	-1.00417	0.00641086	1.89616	down
pos_14757	Paspaline	-0.32524	0.049399	1.37575	down
pos_14768	calicoferol B	-0.628066	0.011744	1.68231	down
pos_14789	2-(L-Menthoxy)ethanol	2.13461	0.00305106	1.816	up
pos_14790	Sterol	-0.540006	0.0181179	1.5541	down
pos_14791	Bolandiol	-0.663668	0.0343674	1.51534	down
pos_14792	5-(1-hydroxypropan-2-yl)isolongifol-4-ene	0.736487	0.000771101	1.92574	up
pos_14823	5-Hydroxy-7-tetracosanone	0.196323	0.0262182	1.48555	up
pos_14841	3,4-Dihydrocadalene	-0.659697	0.0220112	1.55848	down
pos_14844	4-Hydroxy-3-methoxy-2,10-bisaboladien-9-one	-1.12308	0.0115995	1.63268	down
pos_14847	3-Deoxyestradiol	-1.70376	0.018912	1.54153	down
pos_14848	5a-Androst-3-en-17-one	-0.208952	0.0387813	1.49069	down
pos_14849	all-trans-Dehydroretinal	-1.124	0.0321655	1.55429	down
pos_14850	All-Trans-3,4-Didehydro Retinol	-0.355618	0.0302179	1.40744	down
pos_14900	TRIMOPROSTIL	-0.276612	0.0390705	1.41103	down
pos_14903	14,15-Epoxyemindole SB	-1.28858	0.00129011	2.04984	down
pos_14922	8-Hydroxyhexadecanoic acid	-0.939244	0.0190623	1.52015	down
pos_14942	(5S)-hydroperoxy-18-hydroxy-EPE	-1.2116	0.0310168	1.55098	down
pos_14948	Homocarnosine	-0.571952	0.01321	1.74018	down
pos_14954	2-Linoleoyl Glycerol	-0.417777	0.00846431	1.78336	down
pos_14970	ADP	-0.279512	0.00253055	1.71656	down
pos_15025	N-Arachidonoyl Lysine	-0.415664	0.00708449	1.72666	down
pos_15044	3-Methyl-5-propyl-2-furannonanoic acid	-0.662801	0.0150124	1.58605	down
pos_15045	17-Hydroxylinolenic acid	-0.608428	0.0309904	1.45645	down
pos_15088	Oryzanol A	-0.328211	0.0298915	1.49173	down
pos_15141	(Z)-11-Hexadecenal	0.595618	0.000222062	2.01889	up
pos_1517	8-Hydroxygalangin 3-methyl ether 8-methylbutyrate	0.622771	0.0251773	1.58658	up
pos_15178	(10S)-Juvenile hormone III acid diol	-0.453383	0.0170143	1.59157	down
pos_15200	PC(20:0/20:4(5Z,8Z,11Z,14Z)-OH(20))	-1.73129	0.0213071	1.72616	down
pos_15222	5(S)-HETE	-0.246334	0.00141625	1.85967	down
pos_15244	Calcidiol	-0.857026	0.0119927	1.71807	down
pos_15271	Tuberose lactone	-0.568183	0.0137495	1.70948	down
pos_15273	Geijerone	-0.497479	0.0341427	1.4977	down
pos_15274	2,2,6,7-Tetramethylbicyclo[4.3.0]nona-1(9),4-dien-8-one	-0.325581	0.0164316	1.6843	down
pos_15275	7-Ethyl-5,6-dihydro-1,4-dimethylazulene	-0.503513	0.0120413	1.71821	down
pos_15279	Norlinolenic acid	-2.16933	0.00534151	1.83103	down
pos_15282	alpha-Linolenic acid	-0.562104	0.0350979	1.51727	down
pos_15285	Androsterol	-0.873443	0.00514164	1.80562	down
pos_1531	Policapram	-0.751583	0.000472136	1.99838	down
pos_1532	Homocysteine	0.935381	0.0037745	1.79961	up
pos_15322	3-Hydroxyquinine	0.451914	0.0275684	1.50941	up
pos_15327	Tripeptide	-0.468381	0.0448484	1.34629	down
pos_1535	N-Formylmethionine	1.02444	0.0270542	1.46153	up
pos_15382	Avermectin B1a aglycone	-0.361241	0.0456006	1.3446	down
pos_15397	1-(2-Methoxyethoxy)hexadecane	-0.678565	0.00709441	1.68459	down
pos_15421	(-)-sabinene	0.354487	0.0144893	1.54219	up
pos_15422	Cystophorene	0.872643	0.000611248	1.91883	up
pos_15424	5-Ethyl-3-methyl-2E,4E,6E-nonatriene	0.985723	0.000406349	1.94693	up
pos_15425	2,4-Undecadienal	0.44271	0.0264766	1.48537	up
pos_15427	2-Cyclotetradecen-1-one	0.898448	0.000181231	2.03486	up
pos_15428	(1E,4S,5E,7R)-Germacra-1(10),5-dien-11-ol	0.644716	0.00014697	2.02828	up
pos_15437	Tizoxanide glucuronide	-0.330585	0.00509671	1.63503	down
pos_1545	Pyrene-4,5-dione	1.29399	0.0101426	1.66376	up
pos_15453	3-Hydroxybutyl acetate	0.814052	0.00151149	1.84034	up
pos_15456	2-[(Tetrahydrofurfuryl)oxy]ethanol	0.809087	0.00624685	1.7041	up
pos_15468	N6-Hydroxy-L-lysine	-0.612406	0.019373	1.65216	down
pos_1547	gamma-Glutamyl-S-methylcysteine sulfoxide	1.45444	0.0106554	1.68566	up
pos_15471	2-Phenylethyl octanoate	-0.618544	0.0189232	1.62857	down
pos_1550	Glutathione	0.972428	0.00529079	1.72967	up
pos_15581	22alpha-Hydroxy-5alpha-campestan-3-one	-2.02542	0.0202955	1.64845	down
pos_1559	CMP	0.668848	0.0266123	1.5637	up
pos_15605	Capsi-amide	0.106619	0.0198568	1.53447	up
pos_15695	Karpoxanthin	-0.366621	0.0336336	1.4275	down
pos_15740	11-Hydroxy-D4-neuroprostane	0.174385	0.0374607	1.41232	up
pos_15753	2,6,6-Trimethylcyclohex-2-en-1-one	0.367205	0.000128899	2.05377	up
pos_1576	Acetylcarnitine	0.491594	0.0154746	1.72813	up
pos_15775	3-Hydroxydodecanoic acid	1.02998	0.0110584	1.67739	up
pos_15826	(S)-gamma-Calacorene	-0.689645	0.00871667	1.72609	down
pos_1595	dTDP-acarviose-7-phosphate	0.528599	0.0295416	1.41285	up
pos_15955	PC(P-16:0/18:1(12Z)-2OH(9,10))	-0.171703	0.00623244	1.78557	down
pos_1596	Succinate semialdehyde	0.479947	0.00257107	1.98647	up
pos_16000	2,2',3-Trihydroxybiphenyl	0.902185	0.0466813	1.34625	up
pos_16018	Tuberoside	-1.09126	0.00552046	1.76137	down
pos_1604	6-hydroxy-2-cyclohexen-one-carboxylate	0.438558	0.00350934	1.77088	up
pos_16069	Hepoxilin B3	-0.900469	0.0491953	1.31948	down
pos_16145	Psychosine	-0.928837	0.00271838	1.89237	down
pos_16180	(R)-ar-Turmerone	-1.26365	0.0100151	1.69889	down
pos_16193	1-Nonadecanoyl-glycero-3-phosphoethanolamine	-2.13173	0.0469899	1.54866	down
pos_16363	TG(14:0/16:0/16:1(9Z))	0.262887	0.00797568	1.75713	up
pos_16380	TG(22:1(13Z)/22:6(4Z,7Z,10Z,13Z,16Z,19Z)/22:6(4Z,7Z,10Z,13Z,16Z,19Z))	-0.373259	0.0414627	1.52174	down
pos_16446	4-Coumaryl alcohol	-0.578764	0.00850807	1.80321	down
pos_1649	Aflatoxin-M1-8,9-epoxide	0.493065	0.0260584	1.59607	up
pos_1671	O-Methyl-4-[(2',3',4'-tri-O-acetyl-alpha-L-rhamnosyloxy)benzyl]thiocarbamate	1.54977	0.00821086	1.80086	up
pos_1681	N-(4-Methoxybenzyl)-N'-(5-nitro-1,3-thiazol-2-YL)urea	-0.635991	0.0452907	1.3092	down
pos_1691	Hydroxymethylbilane	1.42454	0.0155357	1.71245	up
pos_1713	1-O-Cinnamoyl-beta-D-gentiobiose	-1.22705	0.0169248	1.51653	down
pos_1740	2-Amino-4-methylpentanoic acid	0.302408	0.0143098	1.65186	up
pos_1750	Isoleucyl-Asparagine	0.326373	0.034898	1.4978	up
pos_1753	butenoylcarnitine	0.369744	0.02109	1.5849	up
pos_1757	Pirbuterol	-0.312884	0.00109209	2.01923	down
pos_1759	3-Hydroxybutyrylcarnitine	0.257669	0.0070848	1.67561	up
pos_1775	N-(1-Deoxy-1-fructosyl)isoleucine	0.278781	0.0348382	1.4715	up
pos_1787	S-Sulfanylglutathione	-0.861384	0.0178056	1.52923	down
pos_1809	1-(5'-Phosphoribosyl)-5-amino-4-(N-succinocarboxamide)-imidazole	-1.08722	0.00216732	1.79942	down
pos_1827	Pantetheine 4'-phosphate	1.16327	0.0435683	1.42616	up
pos_1857	trans-2-Hydroxycinnamate	-0.157729	0.0188925	1.55139	down
pos_1900	cis-(Homo)3-aconitate	1.41767	0.00624318	1.76957	up
pos_1932	Ureidoacrylate	0.23386	0.000649873	1.96104	up
pos_1945	3-(5-Methyl-2-furyl)prop-2-enal	0.261989	0.0264045	1.59345	up
pos_1949	Adenosine	0.915135	0.0359355	1.47734	up
pos_1966	3-Methyl-2-oxopentanoate	1.56933	0.0210305	1.57527	up
pos_1989	3-Hydroxy-2-methylpyridine-4,5-dicarboxylate	5.51034	0.0418929	1.53555	up
pos_2014	Asparaginyl-Alanine	-0.315774	0.00454697	1.64029	down
pos_2064	L-prolyl-L-glycine	0.248915	0.0249908	1.50345	up
pos_2070	Pantothenic acid	-0.206964	0.00836422	1.59578	down
pos_2083	3-Carbamyl-(3'-picolyl)-4-methoxy-1-benzamide	1.23972	0.0241604	1.61886	up
pos_2149	3'-DEOXY-3'-FLUOROTHYMIDINE	0.288941	0.0243187	1.57622	up
pos_2287	MG(18:0/0:0/0:0)	-0.16268	0.0242833	1.46538	down
pos_2293	10-Undecenyl acetate	-0.688	0.00725492	1.60182	down
pos_2302	Pipecolic acid	0.157589	0.038162	1.43702	up
pos_2321	Tranexamic Acid	0.179972	0.00608407	1.72773	up
pos_2324	2-Hexaprenyl-6-methoxy-1,4-benzoquinone	-0.378244	0.0103816	1.69428	down
pos_2344	2-(3-Carboxy-3-(methylammonio)propyl)-L-histidine	3.84486	0.0256365	1.53395	up
pos_2359	Ganoderic acid F	-1.44805	0.0427228	1.4679	down
pos_2374	L-Proline	0.220499	0.00570932	1.80585	up
pos_2377	7a-Hydroxy-cholestene-3-one	-0.410432	0.000499084	1.93297	down
pos_2404	Gabapentin	-0.163978	0.0410124	1.3788	down
pos_2405	Soyasapogenol D	1.81688	0.00620402	1.75396	up
pos_2446	Prostaglandin J2	-1.43488	0.00505725	1.97223	down
pos_2484	3alpha-Corosolic acid	1.2584	0.0119474	1.67243	up
pos_2498	Humulene-8-hydroperoxide	-1.17301	0.0106265	1.65898	down
pos_2521	gamma-Tocopheryl quinone	-0.544633	0.00944941	1.63437	down
pos_2523	3,5,9-Trihydroxyergost-7-en-6-one	-0.470271	0.00563654	1.61611	down
pos_2566	Aminocaproic acid	0.216198	0.0302299	1.44705	up
pos_2598	(S)-Limonene	-0.273485	0.0283362	1.47518	down
pos_2601	Arctiol	-0.275032	0.0307042	1.40474	down
pos_2668	Sorbitan oleate	5.34805	0.0365019	1.5093	up
pos_2669	Alacepril	0.203669	0.00337541	1.79845	up
pos_2732	PC(18:0/20:4(5Z,8Z,10E,14Z)(12OH[S]))	-0.649832	0.0178869	1.6891	down
pos_2739	Aliskiren	-0.642571	0.0218056	1.66272	down
pos_2754	7-Dehydrocholesterol 5,6-oxide	-0.666051	0.0186636	1.62997	down
pos_2842	Merodesmosine	1.38756	0.00443292	1.87609	up
pos_2973	Salicylic acid beta-D-glucoside	2.26788	0.000967151	1.95153	up
pos_3012	Demethylphosphinothricin	0.290579	0.0123153	1.71969	up
pos_3038	2,2-Dimethyl Succinic acid	0.331083	0.0244652	1.59146	up
pos_3058	Moveltipril	0.210827	0.00713157	1.7894	up
pos_3084	3-Hydroxysintaxanthin	0.961616	0.0130422	1.56974	up
pos_309	N-Nitroso-pyrrolidine	0.23426	0.00946966	1.68717	up
pos_3135	Fluoxymesterone	0.17914	0.00584626	1.76358	up
pos_3263	(8R,9S,10S,13S,14S,17R)-16-Fluoro-17-hydroxy-10,13-dimethyl-1,2,4,5,6,7,8,9,11,12,14,15,16,17-tetradecahydrocyclopenta[a]phenanthren-3-one	0.137565	0.0140068	1.68159	up
pos_3264	(E)-1-Cinnamoylpyrrolidine	0.152986	0.0187208	1.63722	up
pos_3265	3alpha,7alpha,12alpha-Trihydroxy-5beta-cholestane	0.226543	0.0198057	1.61502	up
pos_3381	3-Hydroxy-1-phenyl-1-heneicosanone	-0.637287	0.0472313	1.40165	down
pos_3545	1,2-Dihydronaphthalene	0.257227	0.0279838	1.38669	up
pos_3842	Genipic acid	-0.830949	0.031893	1.47499	down
pos_3985	2,3,4,5-Tetrahydroxy-6-(1,2,3,4-tetrahydroxybutyl)oxane-2-carbaldehyde	0.379804	0.03854	1.49936	up
pos_3991	Isoquinoline	0.159639	0.0174014	1.57318	up
pos_3992	Fluoroazomycin arabinoside	0.334269	0.0321632	1.45746	up
pos_4010	3',5'-Cyclic GMP	-1.9928	0.0113896	1.65654	down
pos_4014	Albendazole sulfone	0.502898	0.00428231	1.74369	up
pos_4035	Glycosminine	0.377817	0.00207668	1.86747	up
pos_4042	Neopterin	0.347305	0.0137404	1.60792	up
pos_4099	UDP-N-acetyl-2-amino-2-deoxy-D-glucuronate	-0.33866	0.0248774	1.53121	down
pos_4161	Loganin	0.16513	0.0450347	1.3329	up
pos_4182	Gamma-Glu-Leu	-0.328851	0.000573395	1.94019	down
pos_4271	4,5-Dimethyloxazole	0.56706	0.0159712	1.70268	up
pos_4480	6-Dehydrotestosterone glucuronide	0.236194	0.0211428	1.48684	up
pos_4510	Violaceinic acid	2.7436	0.0423587	1.4111	up
pos_4542	Trimethylpropylpyrazine	-1.24334	0.00811964	1.67122	down
pos_4671	4'-Hydroxy-5,5'-diisopropyl-2,2'-dimethyl-3,4-biphenylquinone	0.233372	0.0365672	1.42714	up
pos_4781	Carbamazepine-o-quinone	0.975347	0.0153865	1.70765	up
pos_4982	6-Hydroxy-5-methoxyindole glucuronide	2.93253	0.024542	1.58397	up
pos_5255	Streptozocin	0.755739	0.0135278	1.74184	up
pos_5387	3-Methyleneoxindole	0.611875	7.94416e-09	2.26404	up
pos_5545	Tryprostatin A	0.561728	0.00406292	1.75557	up
pos_5595	(Indol-3-yl)glycolaldehyde	-0.860796	0.016191	1.5357	down
pos_5775	2-(Difluoromethyl)arginine	-0.636571	0.0198299	1.49847	down
pos_5997	N-Glycolylneuraminic acid	0.926117	0.0180632	1.67355	up
pos_6062	N-[2-[5-[[3-(2-Aminoethyl)-1H-indol-5-yl]-methoxymethoxy]-1H-indol-3-yl]ethyl]-N-propan-2-ylpropan-2-amine	0.412252	0.0290193	1.50625	up
pos_6120	O-Succinyl-L-homoserine	-0.554879	0.0105639	1.54922	down
pos_6338	Oxindole	0.384355	0.00346054	1.81305	up
pos_6488	Isoquinoline N-oxide	0.734202	0.000265373	2.03218	up
pos_6593	Gluten exorphin C	0.135337	0.0185483	1.48793	up
pos_6801	3'-N-Debenzoyltaxol	-0.457021	0.0470743	1.37014	down
pos_6880	Alamarine	0.869935	0.0496008	1.3874	up
pos_6939	4,7-Dihydroxy-2H-1-benzopyran-2-one	0.796924	0.0469716	1.34879	up
pos_7237	4'-Oxolividamine	-0.311866	0.0226583	1.51658	down
pos_7479	Leu-leu-ome	-0.364489	0.0415755	1.39065	down
pos_7820	INDOLE-3-CARBINOL	0.51485	0.00120513	1.83431	up
pos_7911	Cys Arg Arg	0.34394	0.00458524	1.82737	up
pos_8096	C14:5n-1,3,5,7,9	-0.436136	0.0473966	1.34469	down
pos_8382	PE(20:1(11Z)/22:6(5Z,7Z,10Z,13Z,16Z,19Z)-OH(4))	0.634507	0.0239259	1.5483	up
pos_8406	Deoxyinosine	-0.917527	0.0438796	1.38525	down
pos_8485	N-Oleoyl tyrosine	-1.65827	0.015308	1.83128	down
pos_8572	PE(22:1(13Z)/22:6(4Z,7Z,11E,13Z,15E,19Z)-2OH(10S,17))	0.520036	0.0188217	1.52544	up
pos_859	O-Phospho-4-hydroxy-L-threonine	-0.577404	0.00173147	1.80146	down
pos_8594	PS(24:0/PGF2alpha)	0.329008	0.0167686	1.62509	up
pos_867	2-Amino-3-(3-fluoro-4,5-dihydroxyphenyl)propanoic acid	0.282517	0.0175758	1.50796	up
pos_8702	PGP(i-22:0/PGF1alpha)	0.465916	0.0413172	1.39043	up
pos_8708	Phe Pro Val	-0.869322	0.000194988	2.03537	down
pos_885	Nogalonate	0.413865	0.0261996	1.45307	up
pos_8856	Phenacetine	-0.527288	0.0277822	1.48281	down
pos_8857	5'-Methylthioadenosine	-0.373252	0.0488408	1.31076	down
pos_8951	Glutathione episulfonium ion	-0.730296	0.0186116	1.51563	down
pos_9168	12alpha-Fluoro-11beta,17beta-dihydroxyandrosta-1,4-dien-3-one	-0.660779	0.0027744	1.78234	down
pos_9245	Milbemycin A3	-0.777575	0.0045963	1.81216	down
pos_9493	Delapril	-3.46559	0.027503	1.6814	down
pos_9495	Urobilinogen	-0.367278	0.0013145	1.94317	down
pos_950	(S)-3-Sulfolactate	-0.503104	0.000248983	1.95974	down
pos_953	Phosphocholine chloride calcium salt tetrahydrate	0.547962	0.0188401	1.6331	up
pos_9565	Thymol	-1.26719	0.0109102	1.61159	down
pos_9685	Scyphostatin	-1.46088	0.0194052	1.65467	down
pos_971	Thymidine	0.540922	0.00656817	1.66481	up
pos_9745	(S,E)-Zearalenone	-0.137416	0.0243339	1.47108	down
pos_977	D-1-[(3-Carboxypropyl)amino]-1-deoxyfructose	0.246272	0.0133619	1.60414	up
pos_9821	Yucalexin P21	-1.19806	0.00150195	1.93561	down
pos_9844	Peiminine	-2.47044	0.00934596	1.87409	down
pos_9934	3-Hydroxy-beta-ionone	-0.908478	0.004094	1.75694	down
