# Supplementary material for: Multiomics analyses reveal high yield-related genes in the hypothalamic-pituitary-ovarian/liver axis of chicken
Source: Poult Sci. 2024 Sep 2;103(12):104276. doi: 10.1016/j.psj.2024.104276 (PMC11426133; doi:10.1016/j.psj.2024.104276)
Supplement: Supplementary file 12 [file mmc12.xlsx]

## Sheet: mHL_vs_mLL
#Pathway	ko_ID	Diff_Metabolites_in_Pathway	All_metabolites_in_Pathway	Metabolite_id	KEGG_Orthology
Estrogen signaling pathway	ko04915	1	2	neg_11133	C00951
Parkinson disease	ko05012	2	7	pos_1949;pos_14970	C00212+C00008
Adipocytokine signaling pathway	ko04920	1	1	pos_11150	C15493
Asthma	ko05310	1	2	neg_569	C00388
Small cell lung cancer	ko05222	1	2	pos_11150	C15493
Histidine metabolism	ko00340	4	26	neg_382;neg_569;neg_2002;neg_2368	C00135+C00388+C05571+C05572
Mineral absorption	ko04978	1	8	pos_2374	C00148
Glycerolipid metabolism	ko00561	1	4	neg_2850	C00197
Pathways of neurodegeneration - multiple diseases	ko05022	2	4	neg_691;pos_14970	C00062+C00008
Neomycin, kanamycin and gentamicin biosynthesis	ko00524	7	58	neg_10401;neg_8338;pos_14546;pos_7237;neg_7072;neg_10608;neg_7034	C07656+C21266+C02627+C21257+C01759+C17585+C21258
Protein digestion and absorption	ko04974	5	28	neg_691;neg_1894;neg_569;neg_382;pos_2374	C00062+C00099+C00388+C00135+C00148
Lysine degradation	ko00310	2	14	pos_2302;pos_1398	C00408+C12455
Arginine biosynthesis	ko00220	1	10	neg_691	C00062
Morphine addiction	ko05032	1	2	pos_1949	C00212
Glutathione metabolism	ko00480	2	15	neg_7379;pos_1550	C16566+C00051
Alanine, aspartate and glutamate metabolism	ko00250	2	14	pos_14425;pos_1596	C12270+C00232
Regulation of lipolysis in adipocytes	ko04923	2	4	pos_1949;pos_4010	C00212+C00942
Drug metabolism - other enzymes	ko00983	1	16	neg_5329	C04646
Vitamin digestion and absorption	ko04977	3	16	pos_14284;pos_14216;pos_2070	C13202+C12981+C00864
Oxytocin signaling pathway	ko04921	1	3	pos_4010	C00942
Glycosylphosphatidylinositol (GPI)-anchor biosynthesis	ko00563	1	2	neg_1037	C00346
Aminoacyl-tRNA biosynthesis	ko00970	3	18	neg_691;neg_382;pos_2374	C00062+C00135+C00148
Cholesterol metabolism	ko04979	2	6	neg_10164;neg_10017	C05466+C05465
Glycine, serine and threonine metabolism	ko00260	1	15	neg_2850	C00197
Phenylalanine, tyrosine and tryptophan biosynthesis	ko00400	2	14	pos_14050;pos_12613	C20654+C20653
Salivary secretion	ko04970	1	2	pos_4010	C00942
Phosphonate and phosphinate metabolism	ko00440	5	17	pos_3012;neg_2812;neg_3805;neg_2842;neg_2816	C17962+C21613+C17952+C20423+C06455
Ovarian steroidogenesis	ko04913	1	14	neg_11133	C00951
FoxO signaling pathway	ko04068	1	2	pos_14970	C00008
Central carbon metabolism in cancer	ko05230	4	20	neg_2850;pos_2374;neg_691;neg_382	C00197+C00148+C00062+C00135
Retrograde endocannabinoid signaling	ko04723	1	4	neg_8033	C19913
Glycolysis / Gluconeogenesis	ko00010	2	5	neg_2873;neg_2850	C00118+C00197
Sulfur metabolism	ko00920	4	10	pos_6120;pos_1787;pos_1532;pos_1248	C01118+C17267+C00155+C00155
Butanoate metabolism	ko00650	1	9	pos_1596	C00232
Arachidonic acid metabolism	ko00590	7	28	neg_7362;pos_13484;pos_15222;pos_12608;pos_2446;pos_16069;neg_11031	C06462+C14773+C04805+C14795+C05957+C14810+C14794
Propanoate metabolism	ko00640	1	7	neg_1894	C00099
Olfactory transduction	ko04740	1	1	pos_4010	C00942
GnRH secretion	ko04929	1	3	neg_11133	C00951
Synaptic vesicle cycle	ko04721	1	4	neg_569	C00388
Sphingolipid signaling pathway	ko04071	2	5	pos_1949;neg_1037	C00212+C00346
AMPK signaling pathway	ko04152	1	5	pos_14970	C00008
Chagas disease	ko05142	1	1	neg_691	C00062
Aldosterone synthesis and secretion	ko04925	1	8	pos_4010	C00942
Parathyroid hormone synthesis, secretion and action	ko04928	1	2	pos_15244	C01561
Fructose and mannose metabolism	ko00051	1	6	neg_2873	C00118
Gap junction	ko04540	1	3	pos_4010	C00942
Arginine and proline metabolism	ko00330	4	26	neg_11678;pos_14948;neg_691;pos_2374	C18326+C00884+C00062+C00148
Antifolate resistance	ko01523	2	6	pos_1532;pos_1248	C00155+C00155
Amyotrophic lateral sclerosis	ko05014	2	3	pos_14970;neg_691	C00008+C00062
Thiamine metabolism	ko00730	2	11	neg_1250;neg_2873	C02892+C00118
Endocrine and other factor-regulated calcium reabsorption	ko04961	1	2	neg_11133	C00951
Bile secretion	ko04976	13	51	neg_10017;neg_8016;neg_1877;neg_10164;neg_10986;pos_10711;neg_1639;neg_1855;neg_7542;pos_1550;neg_1286;neg_1946;pos_4010	C05465+C01844+C02918+C05466+C03642+C00735+C00366+C11754+C05371+C00051+C06890+C05551+C00942
Ferroptosis	ko04216	2	11	pos_1550;neg_10019	C00051+C21484
Tuberculosis	ko05152	2	3	neg_10520;pos_15244	C19190+C01561
Chemical carcinogenesis - DNA adducts	ko05204	1	14	pos_8951	C14874
Sphingolipid metabolism	ko00600	3	8	pos_16145;neg_11084;neg_1037	C01747+C03640+C00346
Tryptophan metabolism	ko00380	4	31	neg_4033;neg_2818;neg_3790;pos_5595	C05830+C05640+C01717+C03230
Oxidative phosphorylation	ko00190	1	3	pos_14970	C00008
Renin secretion	ko04924	3	5	pos_4010;pos_1949;pos_14970	C00942+C00212+C00008
beta-Alanine metabolism	ko00410	3	9	neg_1894;pos_2070;neg_382	C00099+C00864+C00135
Glyoxylate and dicarboxylate metabolism	ko00630	2	11	neg_1717;neg_2850	C01380+C00197
Ubiquinone and other terpenoid-quinone biosynthesis	ko00130	1	26	neg_6739	C17559
cGMP-PKG signaling pathway	ko04022	2	2	pos_1949;pos_4010	C00212+C00942
D-Amino acid metabolism	ko00470	3	19	neg_691;neg_382;pos_2374	C00062+C00135+C00148
Prolactin signaling pathway	ko04917	1	8	neg_11133	C00951
Phototransduction	ko04744	1	1	pos_4010	C00942
Galactose metabolism	ko00052	1	8	neg_2873	C00118
Chemical carcinogenesis - reactive oxygen species	ko05208	2	10	pos_1550;neg_11133	C00051+C00951
Retinol metabolism	ko00830	2	11	neg_5316;pos_11150	C11061+C15493
Steroid hormone biosynthesis	ko00140	5	55	pos_13739;pos_10711;neg_7457;neg_8352;neg_11133	C05489+C00735+C18044+C05140+C00951
Thyroid hormone synthesis	ko04918	1	3	pos_1550	C00051
Metabolism of xenobiotics by cytochrome P450	ko00980	3	20	neg_1210;pos_8951;pos_1649	C14864+C14874+C19594
Serotonergic synapse	ko04726	2	12	pos_13484;pos_2446	C14773+C05957
Lysine biosynthesis	ko00300	1	14	pos_1257	C05539
Valine, leucine and isoleucine biosynthesis	ko00290	1	7	neg_3486	C06006
NOD-like receptor signaling pathway	ko04621	2	2	pos_1532;pos_1248	C00155+C00155
Purine metabolism	ko00230	8	35	neg_1639;neg_2848;pos_1809;neg_1457;pos_1949;pos_14970;pos_4010;pos_8406	C00366+C00655+C04823+C00361+C00212+C00008+C00942+C05512
Cysteine and methionine metabolism	ko00270	9	23	pos_1248;pos_8857;neg_10888;pos_1550;pos_950;neg_2850;pos_6120;pos_1532;pos_1535	C00155+C00170+C15606+C00051+C11499+C00197+C01118+C00155+C03145
mTOR signaling pathway	ko04150	1	2	neg_691	C00062
Prostate cancer	ko05215	2	8	pos_10711;neg_11133	C00735+C00951
Alcoholism	ko05034	1	6	pos_1949	C00212
Long-term depression	ko04730	1	2	pos_4010	C00942
Lysosome	ko04142	1	1	pos_14970	C00008
Amoebiasis	ko05146	1	2	neg_691	C00062
Vascular smooth muscle contraction	ko04270	2	3	pos_4010;pos_1949	C00942+C00212
Taste transduction	ko04742	1	11	pos_14970	C00008
Pentose phosphate pathway	ko00030	2	12	neg_2873;neg_2850	C00118+C00197
Fc epsilon RI signaling pathway	ko04664	1	3	neg_569	C00388
Pyruvate metabolism	ko00620	1	5	neg_197	C00227
Insect hormone biosynthesis	ko00981	5	18	neg_7458;neg_11713;neg_10280;pos_15178;neg_8462	C16495+C16498+C00477+C16506+C16504
Circadian entrainment	ko04713	1	2	pos_4010	C00942
Inflammatory mediator regulation of TRP channels	ko04750	2	11	pos_15222;neg_569	C04805+C00388
ABC transporters	ko02010	10	49	neg_5546;pos_2374;pos_1949;pos_1129;neg_1779;neg_691;pos_1550;neg_382;pos_1105;pos_8406	C16692+C00148+C00212+C00475+C00881+C00062+C00051+C00135+C00503+C05512
Porphyrin metabolism	ko00860	6	35	pos_1691;neg_6844;pos_9495;pos_13943;neg_6092;neg_1748	C01024+C18098+C05790+C05791+C18021+C11543
Inositol phosphate metabolism	ko00562	1	3	neg_2873	C00118
Intestinal immune network for IgA production	ko04672	1	2	pos_11150	C15493
alpha-Linolenic acid metabolism	ko00592	6	28	neg_8389;pos_1412;pos_15279;pos_15045;neg_10090;pos_15282	C16345+C16339+C16344+C16346+C19757+C06427
Taurine and hypotaurine metabolism	ko00430	1	11	neg_197	C00227
Fatty acid biosynthesis	ko00061	1	12	pos_13610	C08362
Cortisol synthesis and secretion	ko04927	1	6	pos_10711	C00735
Breast cancer	ko05224	1	2	neg_11133	C00951
Pantothenate and CoA biosynthesis	ko00770	4	10	pos_2070;neg_1894;pos_1827;neg_7047	C00864+C00099+C01134+C05944
Neuroactive ligand-receptor interaction	ko04080	6	22	pos_14425;pos_1949;pos_14970;pos_10711;neg_569;neg_1894	C12270+C00212+C00008+C00735+C00388+C00099
Pathways in cancer	ko05200	3	15	neg_11133;pos_11150;pos_10711	C00951+C15493+C00735
Glucagon signaling pathway	ko04922	1	6	neg_2850	C00197
Apoptosis - fly	ko04214	1	1	neg_10280	C00477
Monobactam biosynthesis	ko00261	4	19	pos_12565;neg_691;pos_13506;pos_1257	C20915+C00062+C20919+C05539
Terpenoid backbone biosynthesis	ko00900	3	13	pos_14418;neg_2873;neg_2814	C01107+C00118+C11453
Steroid biosynthesis	ko00100	2	23	pos_14166;pos_15244	C22120+C01561
Endocrine resistance	ko01522	1	4	neg_11133	C00951
Glycerophospholipid metabolism	ko00564	1	15	neg_1037	C00346
Pyrimidine metabolism	ko00240	6	19	pos_971;neg_1779;neg_1894;pos_1932;pos_1129;pos_1559	C00214+C00881+C00099+C20254+C00475+C00055
Nicotinate and nicotinamide metabolism	ko00760	5	24	neg_1877;neg_1647;neg_2813;neg_1954;pos_1596	C02918+C01185+C16152+C05380+C00232
Folate biosynthesis	ko00790	4	24	neg_5976;neg_7403;neg_4175;pos_4042	C01300+C00921+C01217+C05926
Phenylalanine metabolism	ko00360	1	16	pos_1857	C01772
Platelet activation	ko04611	2	2	pos_14970;pos_4010	C00008+C00942
Chemical carcinogenesis - receptor activation	ko05207	2	6	neg_11133;neg_9191	C00951+C07020
Vitamin B6 metabolism	ko00750	5	16	pos_1989;pos_859;neg_2328;neg_2873;pos_1596	C04604+C06055+C01270+C00118+C00232
PPAR signaling pathway	ko03320	2	3	neg_11168;pos_11150	C14762+C15493
Cushing syndrome	ko04934	1	6	pos_10711	C00735
Linoleic acid metabolism	ko00591	1	16	neg_11168	C14762
Diabetic cardiomyopathy	ko05415	2	8	neg_2873;pos_1550	C00118+C00051
Riboflavin metabolism	ko00740	2	10	neg_10319;neg_6864	C15556+C04732
Non-small cell lung cancer	ko05223	1	2	pos_11150	C15493
Biosynthesis of unsaturated fatty acids	ko01040	3	19	pos_14291;pos_15282;pos_12433	C06429+C06427+C16526
Aldosterone-regulated sodium reabsorption	ko04960	1	3	pos_10711	C00735
Polyketide sugar unit biosynthesis	ko00523	2	9	neg_1468;neg_2826	C11919+C21352
Drug metabolism - cytochrome P450	ko00982	3	22	pos_4781;neg_4292;neg_11733	C16606+C06868+C16608
Gastric cancer	ko05226	1	2	pos_11150	C15493
Thermogenesis	ko04714	3	8	pos_4010;pos_14970;neg_11133	C00942+C00008+C00951
Tyrosine metabolism	ko00350	2	26	neg_2805;pos_1596	C05579+C00232
cAMP signaling pathway	ko04024	1	6	pos_1949	C00212
Primary bile acid biosynthesis	ko00120	6	24	neg_681;pos_3265;pos_14099;neg_10017;neg_10164;pos_12405	C05447+C05454+C17335+C05465+C05466+C05445
Cutin, suberine and wax biosynthesis	ko00073	1	12	neg_11441	C19625
Gastric acid secretion	ko04971	1	2	neg_569	C00388
Amino sugar and nucleotide sugar metabolism	ko00520	6	21	neg_1202;pos_1156;pos_4099;neg_1657;neg_1472;pos_12459	C00270+C01788+C04573+C04089+C20638+C03410

## Sheet: mHO_vs_mLO
#Pathway	ko_ID	Diff_Metabolites_in_Pathway	All_metabolites_in_Pathway	Metabolite_id	KEGG_Orthology
Glyoxylate and dicarboxylate metabolism	ko00630	1	11	pos_14620	C00158
Cholesterol metabolism	ko04979	1	6	neg_10164	C05466
Aminoacyl-tRNA biosynthesis	ko00970	1	18	pos_2174	C00049
Sulfur metabolism	ko00920	2	10	pos_1787;neg_13	C17267+C00094
Vitamin digestion and absorption	ko04977	2	16	pos_2137;pos_2070	C00647+C00864
Steroid hormone biosynthesis	ko00140	6	55	pos_12570;neg_11133;neg_11010;pos_10205;pos_13275;pos_11303	C03917+C00951+C05471+C02538+C05481+C01953
Parkinson disease	ko05012	1	7	pos_14970	C00008
Central carbon metabolism in cancer	ko05230	2	20	pos_2174;pos_14620	C00049+C00158
Arachidonic acid metabolism	ko00590	5	28	pos_15222;pos_12262;pos_12844;pos_10808;pos_12608	C04805+C14781+C14777+C00909+C14795
Phosphonate and phosphinate metabolism	ko00440	1	17	neg_2094	C06451
Taurine and hypotaurine metabolism	ko00430	2	11	pos_1629;neg_13	C00519+C00094
Pentose phosphate pathway	ko00030	1	12	pos_6637	C20589
Thermogenesis	ko04714	2	8	pos_14970;neg_11133	C00008+C00951
Pyrimidine metabolism	ko00240	2	19	neg_5514;pos_13367	C00813+C03997
beta-Alanine metabolism	ko00410	2	9	pos_2070;pos_2174	C00864+C00049
Diabetic cardiomyopathy	ko05415	1	8	pos_1292	C00127
Neuroactive ligand-receptor interaction	ko04080	3	22	pos_14970;pos_2174;pos_7395	C00008+C00049+C15890
Neomycin, kanamycin and gentamicin biosynthesis	ko00524	4	58	neg_4796;pos_8016;neg_5648;neg_6587	C17707+C17583+C20353+C17701
Prostate cancer	ko05215	2	8	neg_11133;pos_12570	C00951+C03917
Pantothenate and CoA biosynthesis	ko00770	2	10	pos_2174;pos_2070	C00049+C00864
Lysine biosynthesis	ko00300	4	14	neg_2237;pos_1257;pos_2174;neg_1578	C20258+C05539+C00049+C04877
Cushing syndrome	ko04934	1	6	pos_11303	C01953
Glycine, serine and threonine metabolism	ko00260	1	15	pos_2174	C00049
Thyroid hormone synthesis	ko04918	1	3	pos_1292	C00127
Prolactin signaling pathway	ko04917	1	8	neg_11133	C00951
Tyrosine metabolism	ko00350	1	26	neg_3847	C00822
Glycolysis / Gluconeogenesis	ko00010	1	5	pos_1009	C06188
Polyketide sugar unit biosynthesis	ko00523	1	9	neg_1117	C18034
Histidine metabolism	ko00340	1	26	pos_2174	C00049
ABC transporters	ko02010	2	49	pos_5358;pos_2174	C01674+C00049
Drug metabolism - cytochrome P450	ko00982	1	22	pos_8319	C16596
Ovarian steroidogenesis	ko04913	3	14	pos_11303;pos_12844;neg_11133	C01953+C14777+C00951
Phenylalanine, tyrosine and tryptophan biosynthesis	ko00400	1	14	pos_12613	C20653
Monobactam biosynthesis	ko00261	4	19	pos_1257;pos_12565;neg_2237;pos_2174	C05539+C20915+C20258+C00049
Coronavirus disease - COVID-19	ko05171	1	2	pos_8398	C15850
Ferroptosis	ko04216	2	11	neg_11488;pos_1292	C21480+C00127
Lysosome	ko04142	1	1	pos_14970	C00008
Nicotinate and nicotinamide metabolism	ko00760	2	24	neg_5078;pos_2174	C15986+C00049
Glucagon signaling pathway	ko04922	1	6	pos_14620	C00158
Cortisol synthesis and secretion	ko04927	1	6	pos_11303	C01953
Bile secretion	ko04976	4	51	neg_1855;neg_6557;pos_10205;neg_10164	C11754+C06956+C02538+C05466
Taste transduction	ko04742	2	11	pos_14620;pos_14970	C00158+C00008
Endocrine and other factor-regulated calcium reabsorption	ko04961	1	2	neg_11133	C00951
Primary bile acid biosynthesis	ko00120	1	24	neg_10164	C05466
Pathways of neurodegeneration - multiple diseases	ko05022	1	4	pos_14970	C00008
Oxidative phosphorylation	ko00190	1	3	pos_14970	C00008
Breast cancer	ko05224	1	2	neg_11133	C00951
Drug metabolism - other enzymes	ko00983	1	16	pos_12609	C04242
Thiamine metabolism	ko00730	1	11	pos_506	C20246
Caffeine metabolism	ko00232	1	7	neg_1241	C13747
Estrogen signaling pathway	ko04915	1	2	neg_11133	C00951
Biotin metabolism	ko00780	1	10	pos_5288	C01909
Cysteine and methionine metabolism	ko00270	4	23	neg_13;pos_8857;pos_2174;pos_1575	C00094+C00170+C00049+C03089
GnRH secretion	ko04929	1	3	neg_11133	C00951
Amyotrophic lateral sclerosis	ko05014	1	3	pos_14970	C00008
Tryptophan metabolism	ko00380	4	31	pos_11977;neg_5738;neg_3790;neg_5906	C05659+C01252+C01717+C05648
Pathways in cancer	ko05200	2	15	neg_11133;pos_12570	C00951+C03917
Purine metabolism	ko00230	2	35	pos_1809;pos_14970	C04823+C00008
Linoleic acid metabolism	ko00591	1	16	pos_12144	C07354
Citrate cycle (TCA cycle)	ko00020	1	5	pos_14620	C00158
Inositol phosphate metabolism	ko00562	1	3	neg_1505	C04287
AMPK signaling pathway	ko04152	1	5	pos_14970	C00008
Aldosterone synthesis and secretion	ko04925	2	8	pos_11303;pos_12844	C01953+C14777
Ubiquinone and other terpenoid-quinone biosynthesis	ko00130	3	26	neg_6739;pos_11852;pos_3993	C17559+C14153+C05817
Insect hormone biosynthesis	ko00981	1	18	neg_10933	C09694
Amino sugar and nucleotide sugar metabolism	ko00520	4	21	pos_15439;neg_1544;pos_5358;pos_1826	C06241+C20672+C01674+C19971
Chemical carcinogenesis - DNA adducts	ko05204	1	14	pos_12067	C19563
Phenylalanine metabolism	ko00360	3	16	pos_1858;neg_1496;pos_1857	C11588+C00596+C01772
Metabolism of xenobiotics by cytochrome P450	ko00980	2	20	pos_12067;neg_1528	C19563+C19591
Glutathione metabolism	ko00480	1	15	pos_1292	C00127
Porphyrin metabolism	ko00860	2	35	neg_8905;pos_13943	C21723+C05791
Chemical carcinogenesis - receptor activation	ko05207	2	6	neg_11133;neg_9191	C00951+C07020
Chemical carcinogenesis - reactive oxygen species	ko05208	2	10	pos_1292;neg_11133	C00127+C00951
Platelet activation	ko04611	1	2	pos_14970	C00008
Protein digestion and absorption	ko04974	1	28	pos_2174	C00049
FoxO signaling pathway	ko04068	1	2	pos_14970	C00008
Vitamin B6 metabolism	ko00750	4	16	neg_3560;neg_1997;pos_2137;pos_859	C06056+C00847+C00647+C06055
Serotonergic synapse	ko04726	1	12	pos_10808	C00909
D-Amino acid metabolism	ko00470	1	19	pos_2174	C00049
Alanine, aspartate and glutamate metabolism	ko00250	3	14	pos_14620;pos_2174;pos_11537	C00158+C00049+C20776
Renin-angiotensin system	ko04614	3	7	neg_9401;pos_10056;pos_8398	C20972+C20971+C15850
Renin secretion	ko04924	1	5	pos_14970	C00008
Ascorbate and aldarate metabolism	ko00053	1	8	neg_3652	C01114
Arginine biosynthesis	ko00220	1	10	pos_2174	C00049
Endocrine resistance	ko01522	1	4	neg_11133	C00951
Inflammatory mediator regulation of TRP channels	ko04750	1	11	pos_15222	C04805
Retinol metabolism	ko00830	2	11	pos_4705;pos_14297	C16678+C21797
