# Supplementary material for: Multiomics analyses reveal high yield-related genes in the hypothalamic-pituitary-ovarian/liver axis of chicken
Source: Poult Sci. 2024 Sep 2;103(12):104276. doi: 10.1016/j.psj.2024.104276 (PMC11426133; doi:10.1016/j.psj.2024.104276)
Supplement: Supplementary file 13 [file mmc13.xlsx]

## Sheet: Liver
Pathway	Gene/Metabolite	Type
Pyruvate metabolism	gene-ACSS1B	gene
Pyruvate metabolism	gene-ALDH3A2	gene
Pyruvate metabolism	gene-LDHB	gene
Pyruvate metabolism	gene-ME1	gene
Pyruvate metabolism	gene-PCK1	gene
Pyruvate metabolism	gene-PDHA2	gene
Pyruvate metabolism	Acetyl phosphate	meta
NOD-like receptor signaling pathway	gene-ARRDC2	gene
NOD-like receptor signaling pathway	gene-ATG12	gene
NOD-like receptor signaling pathway	gene-AvBD1	gene
NOD-like receptor signaling pathway	gene-AvBD10	gene
NOD-like receptor signaling pathway	gene-AvBD9	gene
NOD-like receptor signaling pathway	gene-CATH1	gene
NOD-like receptor signaling pathway	gene-DEFB4A	gene
NOD-like receptor signaling pathway	gene-HSP90AA1	gene
NOD-like receptor signaling pathway	gene-IKBKE	gene
NOD-like receptor signaling pathway	gene-IL18	gene
NOD-like receptor signaling pathway	gene-LOC101748329	gene
NOD-like receptor signaling pathway	gene-MFN1	gene
NOD-like receptor signaling pathway	gene-NEK7	gene
NOD-like receptor signaling pathway	gene-NFKBIA	gene
NOD-like receptor signaling pathway	gene-TNFAIP3	gene
NOD-like receptor signaling pathway	L-Homocysteine	meta
NOD-like receptor signaling pathway	Homocysteine	meta
Carbon metabolism	gene-ACSS1B	gene
Carbon metabolism	gene-ARID5B	gene
Carbon metabolism	gene-GPT2	gene
Carbon metabolism	gene-ME1	gene
Carbon metabolism	gene-MTHFR	gene
Carbon metabolism	gene-PDHA2	gene
Carbon metabolism	gene-PGP	gene
Carbon metabolism	gene-PHGDH	gene
Carbon metabolism	gene-SRRL	gene
Carbon metabolism	gene-TKFC	gene
Carbon metabolism	Acetyl phosphate	meta
Carbon metabolism	3-Phospho-D-glycerate	meta
Carbon metabolism	Glyceraldehyde 3-phosphate	meta
Carbon metabolism	5,6,7,8-Tetrahydromethanopterin	meta
Carbon metabolism	Succinate semialdehyde	meta
Fatty acid biosynthesis	gene-ACSL1	gene
Fatty acid biosynthesis	gene-ACSL3	gene
Fatty acid biosynthesis	gene-ACSL5	gene
Fatty acid biosynthesis	gene-CCDC57	gene
Fatty acid biosynthesis	gene-FASN	gene
Fatty acid biosynthesis	(9Z)-Hexadecenoic acid	meta
Adipocytokine signaling pathway	gene-ACSL1	gene
Adipocytokine signaling pathway	gene-ACSL3	gene
Adipocytokine signaling pathway	gene-ACSL5	gene
Adipocytokine signaling pathway	gene-ADIPOR2	gene
Adipocytokine signaling pathway	gene-CPT1A	gene
Adipocytokine signaling pathway	gene-LOC419429	gene
Adipocytokine signaling pathway	gene-NFKBIA	gene
Adipocytokine signaling pathway	gene-PCK1	gene
Adipocytokine signaling pathway	gene-PPARGC1A	gene
Adipocytokine signaling pathway	gene-TNFRSF1B	gene
Adipocytokine signaling pathway	9-cis-Retinoic acid	meta
Steroid hormone biosynthesis	gene-CYP17A1	gene
Steroid hormone biosynthesis	gene-CYP2C18	gene
Steroid hormone biosynthesis	gene-HSD17B7	gene
Steroid hormone biosynthesis	gene-HSD3B1	gene
Steroid hormone biosynthesis	gene-RP11-400G3.5	gene
Steroid hormone biosynthesis	gene-TRAF3IP3	gene
Steroid hormone biosynthesis	Estradiol-17beta	meta
Steroid hormone biosynthesis	3beta-Hydroxypregn-5-en-20-one sulfate	meta
Steroid hormone biosynthesis	16alpha-Hydroxyandrost-4-ene-3,17-dione	meta
Steroid hormone biosynthesis	Cortisol	meta
Steroid hormone biosynthesis	11beta,17alpha,21-Trihydroxypregnenolone	meta
Terpenoid backbone biosynthesis	gene-FDPS	gene
Terpenoid backbone biosynthesis	gene-HMGCR	gene
Terpenoid backbone biosynthesis	gene-IDI2	gene
Terpenoid backbone biosynthesis	gene-MVD	gene
Terpenoid backbone biosynthesis	gene-MVK	gene
Terpenoid backbone biosynthesis	gene-PMVK	gene
Terpenoid backbone biosynthesis	2-C-Methyl-D-erythritol 2,4-cyclodiphosphate	meta
Terpenoid backbone biosynthesis	Glyceraldehyde 3-phosphate	meta
Terpenoid backbone biosynthesis	(R)-5-Phosphomevalonate	meta
Pantothenate and CoA biosynthesis	gene-ALDH3A2	gene
Pantothenate and CoA biosynthesis	gene-DPYS	gene
Pantothenate and CoA biosynthesis	gene-GADL1	gene
Pantothenate and CoA biosynthesis	gene-LOC107056139	gene
Pantothenate and CoA biosynthesis	gene-PANK3	gene
Pantothenate and CoA biosynthesis	beta-Alanine	meta
Pantothenate and CoA biosynthesis	Pantothenol	meta
Pantothenate and CoA biosynthesis	Pantetheine 4'-phosphate	meta
Pantothenate and CoA biosynthesis	Pantothenic acid	meta
Steroid biosynthesis	gene-CYP2R1	gene
Steroid biosynthesis	gene-CYP51A1	gene
Steroid biosynthesis	gene-DHCR24	gene
Steroid biosynthesis	gene-DHCR7	gene
Steroid biosynthesis	gene-FDFT1	gene
Steroid biosynthesis	gene-HSD17B7	gene
Steroid biosynthesis	gene-LSS	gene
Steroid biosynthesis	gene-MSMO1	gene
Steroid biosynthesis	gene-NSDHL	gene
Steroid biosynthesis	gene-SQLE	gene
Steroid biosynthesis	4alpha-Carboxy-stigmasta-7,24(24(1))-dien-3beta-ol	meta
Steroid biosynthesis	Calcidiol	meta
PPAR signaling pathway	gene-ACAA1	gene
PPAR signaling pathway	gene-ACBD7	gene
PPAR signaling pathway	gene-ACSL1	gene
PPAR signaling pathway	gene-ACSL3	gene
PPAR signaling pathway	gene-ACSL5	gene
PPAR signaling pathway	gene-ANGPTL4	gene
PPAR signaling pathway	gene-APOA5	gene
PPAR signaling pathway	gene-CPT1A	gene
PPAR signaling pathway	gene-FABP5	gene
PPAR signaling pathway	gene-ME1	gene
PPAR signaling pathway	gene-PCK1	gene
PPAR signaling pathway	gene-PLIN2	gene
PPAR signaling pathway	gene-SCD	gene
PPAR signaling pathway	gene-SORBS2	gene
PPAR signaling pathway	13(S)-HODE	meta
PPAR signaling pathway	9-cis-Retinoic acid	meta

## Sheet: Ovary
Pathway	Gene/Metabolite	Type
Carbon metabolism	gene-ACSS1B	gene
Carbon metabolism	gene-ADH4	gene
Carbon metabolism	gene-ENO4	gene
Carbon metabolism	gene-FRMPD3	gene
Carbon metabolism	gene-H6PD	gene
Carbon metabolism	gene-HK3	gene
Carbon metabolism	gene-LOC107050559	gene
Carbon metabolism	gene-MDH1B	gene
Carbon metabolism	gene-OGDH	gene
Carbon metabolism	gene-PFKM	gene
Carbon metabolism	gene-SRRL	gene
Carbon metabolism	Coenzyme M 7-mercaptoheptanoylthreonine-phosphate heterodisulfide	meta
Carbon metabolism	Citric acid	meta
Carbon metabolism	L-Aspartate	meta
Glycolysis / Gluconeogenesis	gene-ACSS1B	gene
Glycolysis / Gluconeogenesis	gene-ADH4	gene
Glycolysis / Gluconeogenesis	gene-ENO4	gene
Glycolysis / Gluconeogenesis	gene-HK3	gene
Glycolysis / Gluconeogenesis	gene-LDHA	gene
Glycolysis / Gluconeogenesis	gene-LOC107050559	gene
Glycolysis / Gluconeogenesis	gene-PFKM	gene
Glycolysis / Gluconeogenesis	Salicin 6-phosphate	meta
Alanine, aspartate and glutamate metabolism	gene-ASPA	gene
Alanine, aspartate and glutamate metabolism	gene-DDO	gene
Alanine, aspartate and glutamate metabolism	gene-FOLH1	gene
Alanine, aspartate and glutamate metabolism	gene-GAD1	gene
Alanine, aspartate and glutamate metabolism	gene-LOC422895	gene
Alanine, aspartate and glutamate metabolism	N-Acetylaspartylglutamylglutamate	meta
Alanine, aspartate and glutamate metabolism	Citric acid	meta
Alanine, aspartate and glutamate metabolism	L-Aspartate	meta
Thiamine metabolism	gene-AK8	gene
Thiamine metabolism	gene-ALPL	gene
Thiamine metabolism	gene-NTPCR	gene
Thiamine metabolism	2-[(2R,5Z)-2-Carboxy-4-methylthiazol-5(2H)-ylidene]ethyl phosphate	meta
Pentose phosphate pathway	gene-FRMPD3	gene
Pentose phosphate pathway	gene-H6PD	gene
Pentose phosphate pathway	gene-LOC107050559	gene
Pentose phosphate pathway	gene-PFKM	gene
Pentose phosphate pathway	D-Glucosaminate-6-phosphate	meta
Steroid hormone biosynthesis	gene-COMT	gene
Steroid hormone biosynthesis	gene-CYP21A1	gene
Steroid hormone biosynthesis	gene-CYP2D6	gene
Steroid hormone biosynthesis	gene-HSD11B1L	gene
Steroid hormone biosynthesis	gene-HSD17B2	gene
Steroid hormone biosynthesis	gene-HSD17B7	gene
Steroid hormone biosynthesis	gene-HSD3B1	gene
Steroid hormone biosynthesis	11beta,17alpha,21-Trihydroxy-5beta-pregnane-3,20-dione	meta
Steroid hormone biosynthesis	Estradiol-17beta	meta
Steroid hormone biosynthesis	Estrone 3-sulfate	meta
Steroid hormone biosynthesis	Pregnenolone	meta
Steroid hormone biosynthesis	Dihydrotestosterone	meta
Steroid hormone biosynthesis	Cortolone	meta
ABC transporters	gene-ABCA12	gene
ABC transporters	gene-ABCB11	gene
ABC transporters	gene-ABCB5	gene
ABC transporters	gene-ABCG4	gene
ABC transporters	gene-RBM11	gene
ABC transporters	L-Aspartate	meta
ABC transporters	Chitobiose	meta
Ferroptosis	gene-ACSL6	gene
Ferroptosis	gene-CYBB	gene
Ferroptosis	gene-MAP1LC3C	gene
Ferroptosis	gene-SLC39A8	gene
Ferroptosis	1-Octadecanoyl-2-(5Z,8Z,11Z,14Z-eicosatetraenoyl)-sn-glycero-3-phosphoethanolamine	meta
Ferroptosis	Oxidized glutathione	meta
Cholesterol metabolism	gene-LOC112532644	gene
Cholesterol metabolism	gene-LRPAP1	gene
Cholesterol metabolism	Glycochenodeoxycholate	meta
Taurine and hypotaurine metabolism	gene-CDO1	gene
Taurine and hypotaurine metabolism	gene-GAD1	gene
Taurine and hypotaurine metabolism	Sulfite	meta
Taurine and hypotaurine metabolism	Hypotaurine	meta
