# Supplementary material for: Multiomics analyses reveal high yield-related genes in the hypothalamic-pituitary-ovarian/liver axis of chicken
Source: Poult Sci. 2024 Sep 2;103(12):104276. doi: 10.1016/j.psj.2024.104276 (PMC11426133; doi:10.1016/j.psj.2024.104276)
Supplement: Supplementary file 14 [file mmc14.xlsx]

## Sheet: Sheet1
Gene name	Primer (5' → 3‘)	Product length (bp)	Annealing temperature (℃)	GenBank ID
FDPS	F: GAGGAGTTCGTGGGGTTCTT	115	58.6	NM_001396601.1
	R: CGTTGTATTGCAGCACCTCC
ACSS1B	F: AACAAGGAGGCATGGGAGTG	107	58.6	XM_046919111.1
	R: CGGGGTGAGATACAGATGCC
AvBD7	F: GCTGTCTGTCCTCTTTGTGGT	122	58.6	NM_001001194.1
	R: AATATGGCCTTCGACAGATCCC
CALCA	F: TATGCCTTGGTTGTGTGCCA	136	63.5	XM_046917909.1
	R: TGAACTCTTTCACCAGCGCA
CYP24A1	F: CAAAGGCACTCTGCAAACCC	129	64	NM_001396287.1
	R: GTTGGCCGTCGTTTCAACTC
NewGene1941	F: CCTGGTGTGAGTGTGACTGTT	115	62.5	-
	R: GGAAGCCTCAAACACGCTGA
GDF10	F: CCTTCCAGTGATGGGGATCG	189	64	XM_040674747.2
	R: TTTACGGGAGGCTTTTGGCT
SFRP4	F: GATGGGAAGTGGACGGACTT	183	62.5	XM_040664288.2
	R: CCCCCTCTCCACGCTTTTTA
ACTB	F: CAGCCATCTTTCTTGGGTAT	129	58.6	NM_205518.2
	R: CTGTGATCTCCTTCTGCATCC
